# Supplementary material for: Identification of Resistance Genes in Breast Cancer Cells Treated with Fulvestrant and Ribociclib via Retroviral Screening and Integration Site Sequencing
Source: Cells. 2026 Jan 29;15(3):260. doi: 10.3390/cells15030260 (PMC12896645; doi:10.3390/cells15030260)
Supplement: Supplementary file 1 [file cells-15-00260-s001.zip]

Archive with 2 entries (2 files):
- cells-4063176-supplementary.pdf
- Supplementary Tables S3_S6 .xlsx
