# Supplementary material for: Identification of Resistance Genes in Breast Cancer Cells Treated with Fulvestrant and Ribociclib via Retroviral Screening and Integration Site Sequencing
Source: Cells. 2026 Jan 29;15(3):260. doi: 10.3390/cells15030260 (PMC12896645; doi:10.3390/cells15030260)
Supplement: Supplementary file 1 [file cells-15-00260-s001.zip › Supplementary Tables S3_S6 .xlsx]

## Sheet: Supplementary Table S3 3902 VIS
														EXP002_T1_0nM_exp02	EXP003_Norm-1-exp1	EXP001_Norm-1	EXP001_R1	JW_VIS001_fulv-0nM	JW_VIS002_ZR75.1_pLN1_0nM_fulv	AMJ_VIS001_01.PLn1_0nM_A	AMJ_VIS001_02.PLn1_0nM_B	Jean_VIS_042025_zr75-pLN1-0nM__1	Jean_VIS_042025_ZR75-pLN1-0nM__1.	EXP002_Norm2_exp01	EXP002_T2_0nM_exp02	EXP001_Norm-2	EXP001_R2	JW_VIS001_T2_0nM_exp02	JW_VIS002_ZR75.1_pLN2_0nM_fulv	AMJ_VIS001_03.PLn2_0nM_A	AMJ_VIS001_04.PLn2_0nM_B	Jean_VIS_042025_zr75-pLN2-0nM__7	EXP002_T1_1000nM_exp02	EXP002_T1_IC50_exp02	EXP003_TAM1-exp1	EXP001_TAM1	EXP002_T2_1000nM_exp02	EXP002_T2_IC50_exp02	EXP002_TAM2_exp01	EXP001_TAM2	JW_VIS001_fulv-1000nM	JW_VIS002_ZR75.1_pLN1_1000nM_fulv	AMJ_VIS001_08.PLn1_Fulv	Jean_VIS_042025_zr75-pLN1-1000nM-Fulv__2	Jean_VIS_042025_ZR75-pLN1-Fulv-1000nM__7.	Jean_VIS_042025_ZR75-pLN1-Fulv-10000nM__8.	JW_VIS001_fulv-IC50	JW_VIS002_ZR75.1_pLN1_IC50_fulv	Jean_VIS_042025_ZR75-pLN2-Fulv-10000nM__10.
													clone	pLN1	pLN1	pLN1	pLN1	pLN1	pLN1	pLN1	pLN1	pLN1	pLN1	pLN2	pLN2	pLN2	pLN2	pLN2	pLN2	pLN2	pLN2	pLN2	pLN1	pLN1	pLN1	pLN1	pLN2	pLN2	pLN2	pLN2	pLN1	pLN1	pLN1	pLN1	pLN1	pLN1	pLN1	pLN1	pLN2
													treatment	untreated_NC	untreated_NC	untreated_NC	untreated_NC	untreated_NC	untreated_NC	untreated_NC	untreated_NC	untreated_NC	untreated_NC	untreated_NC	untreated_NC	untreated_NC	untreated_NC	untreated_NC	untreated_NC	untreated_NC	untreated_NC	untreated_NC	tamoxifen	tamoxifen	TAM	TAM	TAM	TAM	TAM	TAM	FULV	FULV	FULV	FULV	FULV	FULV	FULV	FULV	FULV
													dose	NC	NC	NC	NC	NC	NC	NC	NC	NC	NC	NC	NC	NC	NC	NC	NC	NC	NC	NC	1000nM	IC50	IC50	IC50	1000nM	IC50	IC50	IC50	1000nM	1000nM	1000nM	1000nM	1000nM	1000nM	IC50	IC50	10000nM
													Isolation/VIS-NGS	2024-04-01	2024-05-01	2024-03-01	2024-03-01	2024-06-01	2024-09-01	2024-10-01	2024-10-01	2025-01-01	2025-01-01	2024-04-01	2024-04-01	2024-03-01	2024-03-01	2024-06-01	2024-09-01	2024-10-01	2024-10-01	2025-01-01	2024-04-01	2024-04-01	2024-05-01	2024-03-01	2024-04-01	2024-04-01	2024-04-01	2024-03-01	2024-06-01	2024-09-01	2024-10-01	2025-01-01	2025-03-01	2025-03-01	2024-06-01	2024-09-01	2025-03-01
													replicate/remark		TR									TR											TR				TR
														pLN1-untreated	pLN1-untreated	pLN1-untreated	pLN1-untreated	pLN1-untreated	pLN1-untreated	pLN1-untreated	pLN1-untreated	pLN1-untreated	pLN1-untreated	pLN2-untreated	pLN2-untreated	pLN2-untreated	pLN2-untreated	pLN2-untreated	pLN2-untreated	pLN2-untreated	pLN2-untreated	pLN2-untreated	pLN1-tamoxifen	pLN1-tamoxifen	pLN1-TAM	pLN1-TAM	pLN2-TAM	pLN2-TAM	pLN2-TAM	pLN2-TAM	pLN1-FULV	pLN1-FULV	pLN1-FULV	pLN1-FULV	pLN1-FULV	pLN1-FULV	pLN1-FULV	pLN1-FULV	pLN2-FULV
gene_name	gene_strand	gene_width	distance_to_gene	left_coverage	right_coverage	orientation	coordinates	identical coordinates	218 VIS-LIST	89 VIS-LIST	16VIS-LIST	37VIS-LIST	sample_count	pLN1-untreated	pLN1-untreated	pLN1-untreated	pLN1-untreated	pLN1-untreated	pLN1-untreated	pLN1-untreated	pLN1-untreated	pLN1-untreated	pLN1-untreated	pLN2-untreated	pLN2-untreated	pLN2-untreated	pLN2-untreated	pLN2-untreated	pLN2-untreated	pLN2-untreated	pLN2-untreated	pLN2-untreated	pLN1-tamoxifen	pLN1-tamoxifen	pLN1-TAM	pLN1-TAM	pLN2-TAM	pLN2-TAM	pLN2-TAM	pLN2-TAM	pLN1-FULV	pLN1-FULV	pLN1-FULV	pLN1-FULV	pLN1-FULV	pLN1-FULV	pLN1-FULV	pLN1-FULV	pLN2-FULV
CDC14A	+	167772	0	43	43	Ambiguous	chr1:100484893-100485220	VIS locus multiple links_1					1															2000
ENSG00000228086	-	23599	0	43	43	Ambiguous	chr1:100484893-100485220	VIS locus multiple links_2					1															2000
ENSG00000233359	-	189892	7813	2	2	Ambiguous	chr1:102397442-102397463						1	1890.36
AMY2A	+	8354	3890	2	2	Ambiguous	chr1:103613517-103613537						1																						5154.64
ENSG00000271989	-	797	0				chr1:10429895-10429955		chr1:10429895-10429955	chr1:10429895-10429955			3																				6018.05				2352.94		1872.66
PEX14	+	155809	0	82	81	Sens(RevPrimer)	chr1:10510281-10510317						1															8000
LINC01677	-	100634	0	2	4	AnitSense(ForPrimer)	chr1:105976213-105976321	VIS locus multiple links_1					1			1538.46
ENSG00000237480	+	127590	0	2	4	AnitSense(ForPrimer)	chr1:105976213-105976321	VIS locus multiple links_2					1			1538.46
CASZ1	-	160043	557				chr1:10635553-10636047						3												2590.68											1692.05
PRMT6	+	2621	58801	315	317	AnitSense(ForPrimer)	chr1:106997714-106997873						1
VAV3	-	394020	0				chr1:107642096-107642203						2
VAV3	-	394020	0				chr1:107755855-107755927						1															14000
HSPE1P24	+	238	5552	200	202	AnitSense(ForPrimer)	chr1:10901549-10901796						1			2051.28
CELSR2	+	26213	0	421	423	AnitSense(ForPrimer)	chr1:109254289-109254379						1																															4149.38
AHCYL1	+	38978	23687	2676	2673	Sens(RevPrimer)	chr1:109961001-109961078						1			7179.49
NRBF2P3	-	865	37651	4	4	Ambiguous	chr1:110810405-110810426						1	1890.36
OVGP1	-	13417	8285	707	707	Ambiguous	chr1:111405990-111406034						1																														1856.43
OVGP1	-	13417	329	2	2	Ambiguous	chr1:111413970-111413990						1																										1872.66
KCND3	-	219007	0	2	2	Ambiguous	chr1:111838432-111838540						1	1417.77
LINC02884	-	130936	31259	2	2	Ambiguous	chr1:112198397-112198431						1																												2840.91
MOV10	+	26081	0				chr1:112674972-112675046						2											2466.09									17051.2
MAGI3	+	295409	0				chr1:113440211-113440292						1																										4681.65
ENSG00000231128	+	57552	0	1	1	Ambiguous	chr1:113820251-113820394	VIS locus multiple links_1					1
PTPN22	-	57902	0	1	1	Ambiguous	chr1:113820251-113820394	VIS locus multiple links_2					1
CASQ2	-	68694	666	1	1	Ambiguous	chr1:115699029-115699355						1
ATP1A1	+	31531	0	590	596	AnitSense(ForPrimer)	chr1:116375275-116375416						1																										3277.16
ATP1A1-AS1	-	40171	318	2270	2274	AnitSense(ForPrimer)	chr1:116418924-116418999						1											9864.36
ENSG00000224950	-	6197	2602	8652,1	1,2	Sens(RevPrimer),AnitSense(ForPrimer)	chr1:116490357-116490414						2			1025.64																								8823.53
PTGFRN	+	80438	0	1	1	Ambiguous	chr1:116968480-116968538						1																																			3058.1
VTCN1	-	67341	0				chr1:117163691-117163773		chr1:117163691-117163773	chr1:117163691-117163773			3																					1019.37			1176.47		10299.6
VPS25P1	+	508	7144	985	975	Sens(RevPrimer)	chr1:117542083-117542271						1			4102.56
TENT5C-DT	-	1772	11952	3478	3479	AnitSense(ForPrimer)	chr1:117592008-117592047						1																							20304.6
TENT5C-DT	-	1772	10267	63	60	Sens(RevPrimer)	chr1:117593446-117593732						1
SPAG17	-	231639	0				chr1:118101539-118101578						1																											9803.92
SPAG17	-	231639	0	1,1876,1	1,1873,1	Ambiguous,Sens(RevPrimer),Ambiguous	chr1:118101800-118101933						2													11577.4	1538.46
TNFRSF8	+	80905	610	1	1	Ambiguous	chr1:12062480-12062693						1
CFAP107	+	17500	7222	1	2	AnitSense(ForPrimer)	chr1:12738899-12738978						1																						2577.32
ACAP3	-	15540	0	634	629	Sens(RevPrimer)	chr1:1306930-1307112						1																										3745.32
ENSG00000276118	+	96	125346	1	1	Ambiguous	chr1:143217358-143217834						1
RNVU1-18	-	164	2688	868	867	Sens(RevPrimer)	chr1:143726567-143726719						1					4109.59
RNVU1-28	-	164	1087	71	73	AnitSense(ForPrimer)	chr1:144559362-144559579						1																										2340.82
TXNIP	-	4145	356	1229,2	1232,2	AnitSense(ForPrimer),Ambiguous	chr1:145996934-145997026						2			5128.21																				3384.09
ENSG00000287190	-	1804	13059	2	2	Ambiguous	chr1:146037233-146037382						1
ENSG00000290578	-	80434	0	4	4	Ambiguous	chr1:146378879-146378930						1
RNVU1-27	+	165	78	1	1	Ambiguous	chr1:148522490-148522523						1																																				919.963
H3C13	-	469	0	7	7	Ambiguous	chr1:149813030-149813234						1
PLEKHO1	+	10150	0	817	1615	AnitSense(ForPrimer)	chr1:150150221-150150337						1					5479.45
KAZN	+	519359	0	2	2	Ambiguous	chr1:15065045-15065141						1										1333.33
ARNT	-	66887	0	1	1	Ambiguous	chr1:150865973-150866000						1
CERS2	-	9650	0	1896	1898	AnitSense(ForPrimer)	chr1:150972731-150972863						1																									7179.49
CDC42SE1	-	8638	0				chr1:151059476-151059581						1														9230.77
ZBTB2P1	+	1177	4452	372	1	Sens(RevPrimer)	chr1:15232000-15232270						1																		2724.8
LCEP1	+	308	1274				chr1:152742968-152743025						3											22194.8													2352.94		1404.49
FHAD1	+	151106	0	298	297	Sens(RevPrimer)	chr1:15276048-15276299						1															4000
FHAD1	+	151106	0	467	467	Ambiguous	chr1:15283609-15283777						1
LORICRIN	+	2438	0	2	2	Ambiguous	chr1:153261930-153261949						1
ENSG00000238279	+	1700	16099	116	113	Sens(RevPrimer)	chr1:153516974-153517331						1
ENSG00000238279	+	1700	0	3666	3678	AnitSense(ForPrimer)	chr1:153534428-153534576						1																																				5059.8
S100A5	-	3788	351				chr1:153536687-153536796						3	1417.77																			17051.2	1019.37
ENSG00000285779	-	16737	0	5899,4	5922,2	AnitSense(ForPrimer),Sens(RevPrimer)	chr1:153963998-153964081						1																														8044.56
RAB13	-	4690	216	627	631	AnitSense(ForPrimer)	chr1:153986554-153986759						1																		5449.59
TPM3	-	30288	0	2	2	Ambiguous	chr1:154189512-154189582						1
TPM3	-	30288	0	23905	23886	Ambiguous,Sens(RevPrimer)	chr1:154192096-154192134		chr1:154192096-154192134	chr1:154192096-154192134			2																					2038.74					6086.15
CFAP141	-	7249	2192	923	924	AnitSense(ForPrimer)	chr1:154196815-154196893						1				9154.92
CFAP141	-	7249	0	24071,4952,16989,15841,15445,3248,1507,50,453,1,14214,2,1000,2725,3190,2,1,3,1,943,208,6029,1083,6790,4540,14763,2,2,1859,3071,14339,1,576,2,662,1147,3,1,1	5,13,1,18,80,3,1505,50,455,1,9,1,99,34,248,2,1,1,1,17,209,816,82,103,716,3,2,2,1863,1,1,1,46,1,662,915,2,1,1	Sens(RevPrimer),Sens(RevPrimer),Sens(RevPrimer),Sens(RevPrimer),Sens(RevPrimer),Sens(RevPrimer),Sens(RevPrimer),Ambiguous,AnitSense(ForPrimer),Ambiguous,Sens(RevPrimer),Sens(RevPrimer),Sens(RevPrimer),Sens(RevPrimer),Sens(RevPrimer),Ambiguous,Ambiguous,Sens(RevPrimer),Ambiguous,Sens(RevPrimer),AnitSense(ForPrimer),Sens(RevPrimer),Sens(RevPrimer),Sens(RevPrimer),Sens(RevPrimer),Sens(RevPrimer),Amb…	chr1:154199554-154200104		chr1:154199554-154200104	chr1:154199554-154200104	chr1:154199554-154200104	chr1:154199554-154200104	29					4109.59		457.038		6578.95	7333.33						4761.9	1291.99	12261.5	6779.66											4331.69	1383.13	27595.3				30358.8
IL6R	+	64108	0	4	2	Sens(RevPrimer)	chr1:154416761-154416856						1																																1971.09
TDRD10	+	45929	0	1	1	Ambiguous	chr1:154543360-154543498						1																																		1200.48
KCNN3	-	172827	0	1	1	Ambiguous	chr1:154854062-154854165						1
PMVK	-	11980	0	10,1,2	1,1,2	Sens(RevPrimer),Ambiguous,Ambiguous	chr1:154924981-154925292						1
ZBTB7B	+	15722	0	1	1	Ambiguous	chr1:155009275-155009421						1
Y_RNA	+	109	1964	618	580	Sens(RevPrimer)	chr1:155118394-155118526						1																									4102.56
DPM3	-	641	0	1,1,1,61,1,4,1,4,6,8,9,489,102,1,38,36,9,40,139,14,722,96,29,2,71,307,94,1,1,36,3033,1,1,1,1,1,2,2,2,1,398,2,1,14,223,2,1	1,18679,10047,15197,10223,19040,30784,24836,29378,36883,2763,26847,44529,2735,2448,4148,2,23765,1333,2797,23711,1010,19753,9,2428,20147,2711,2,4,34,6136,3,1,2,1,1,1,2,2,2,399,2,2,14,224,2,2	Ambiguous,AnitSense(ForPrimer),AnitSense(ForPrimer),AnitSense(ForPrimer),AnitSense(ForPrimer),AnitSense(ForPrimer),AnitSense(ForPrimer),AnitSense(ForPrimer),AnitSense(ForPrimer),AnitSense(ForPrimer),AnitSense(ForPrimer),AnitSense(ForPrimer),AnitSense(ForPrimer),AnitSense(ForPrimer),AnitSense(ForPrimer),AnitSense(ForPrimer),Sens(RevPrimer),AnitSense(ForPrimer),AnitSense(ForPrimer),AnitSense(ForPri…	chr1:155139443-155140451		chr1:155139443-155140451	chr1:155139443-155140451		chr1:155139443-155140451	14							2056.67											3633.06											2782.93	3712.87			753.58		7645.26
LAMTOR2	+	3725	0	1890	3757	AnitSense(ForPrimer)	chr1:156055822-156055941						1																										3745.32
LMNA	+	25371	0	219	221	AnitSense(ForPrimer)	chr1:156118739-156118921						1																							6768.19
MEF2D	-	37049	337				chr1:156463336-156463390						1
MEF2D	-	37049	101	306	300	Sens(RevPrimer)	chr1:156463415-156463626						1																									2051.28
KLHDC9	+	1986	584	1	2	AnitSense(ForPrimer)	chr1:161097685-161097777						1																		908.265
ENSG00000224985	-	5590	49	1	1	Ambiguous	chr1:161153561-161153711						1																										936.33
FCGR2A	+	14373	2095	2	2	Ambiguous	chr1:161503328-161503362						1																								1176.47
ATF6	+	197751	0				chr1:161885029-161885501		chr1:161885029-161885501				17								13888.9		1666.66							1937.98	2270.66
NOS1AP	+	300785	0	203	110	Sens(RevPrimer)	chr1:162167248-162167556	VIS locus multiple links_1					1																																			6116.21
ENSG00000285636	-	28152	0	203	110	Sens(RevPrimer)	chr1:162167248-162167556	VIS locus multiple links_2					1																																			6116.21
DDR2	+	154942	0	2	2	Ambiguous	chr1:162716279-162716298						1
ENSG00000232995	-	73518	0	149	149	Ambiguous	chr1:163288342-163288549						1		2844.95
RXRG	-	44205	8841	168	168	Ambiguous	chr1:165453966-165454378						1														3846.15
LRRC52-AS1	-	105263	0	247	247	Ambiguous	chr1:165532599-165532736						1														3076.92
UCK2	+	84005	12954	2	2	Ambiguous	chr1:165924571-165924625						1												2072.54
ENSG00000229588	+	175049	0	1	1	Ambiguous	chr1:166319273-166319494						1
ENSG00000227722	+	59380	9086	1,75,6,1,1,2,2,2,2,1,1,1,1,2,2,2,2	1,1,1,1,1,1,2,1,2,1,1,1,1,1,2,2,1	Ambiguous,Sens(RevPrimer),Sens(RevPrimer),Ambiguous,Ambiguous,Sens(RevPrimer),Ambiguous,Sens(RevPrimer),Ambiguous,Ambiguous,Ambiguous,Ambiguous,Ambiguous,Sens(RevPrimer),Ambiguous,Ambiguous,Sens(RevPrimer)	chr1:168385961-168386862		chr1:168385961-168386862				6										999.999
ENSG00000227722	+	59380	10004	1	1	Ambiguous	chr1:168386879-168387050						1																																1314.06
DPT	-	33739	0	1,1,1,5,1,1,1,1,1,1,1,2,1,1,1,2,2,1,1,1,2,1,2,1,4,2,1,1,1	1,1,1,1,1,1,1,1,1,1,5,1,3,1,2,2,2,1,1,1,2,1,2,2,2,2,2,1,14	Ambiguous,Ambiguous,Ambiguous,Sens(RevPrimer),Ambiguous,Ambiguous,Ambiguous,Ambiguous,Ambiguous,Ambiguous,AnitSense(ForPrimer),Sens(RevPrimer),AnitSense(ForPrimer),Ambiguous,AnitSense(ForPrimer),Ambiguous,Ambiguous,Ambiguous,Ambiguous,Ambiguous,Ambiguous,Ambiguous,Ambiguous,AnitSense(ForPrimer),Sens(RevPrimer),Ambiguous,AnitSense(ForPrimer),Ambiguous,AnitSense(ForPrimer)	chr1:168712971-168713645	VIS locus multiple links_1	chr1:168712971-168713645	chr1:168712971-168713645		chr1:168712971-168713645	17									5263.16									1362.4	3389.83										3710.58					1200.48	3058.1	1839.93
ENSG00000285622	-	407403	0	1,1,1,5,1,1,1,1,1,1,1,2,1,1,1,2,2,1,1,1,2,1,2,1,4,2,1,1,1	1,1,1,1,1,1,1,1,1,1,5,1,3,1,2,2,2,1,1,1,2,1,2,2,2,2,2,1,14	Ambiguous,Ambiguous,Ambiguous,Sens(RevPrimer),Ambiguous,Ambiguous,Ambiguous,Ambiguous,Ambiguous,Ambiguous,AnitSense(ForPrimer),Sens(RevPrimer),AnitSense(ForPrimer),Ambiguous,AnitSense(ForPrimer),Ambiguous,Ambiguous,Ambiguous,Ambiguous,Ambiguous,Ambiguous,Ambiguous,Ambiguous,AnitSense(ForPrimer),Sens(RevPrimer),Ambiguous,AnitSense(ForPrimer),Ambiguous,AnitSense(ForPrimer)	chr1:168712971-168713645	VIS locus multiple links_2	chr1:168712971-168713645	chr1:168712971-168713645		chr1:168712971-168713645	17									5263.16									1362.4	3389.83										3710.58					1200.48	3058.1	1839.93
F5	-	74531	3824	1	1	Ambiguous	chr1:169507952-169508127						1																															1383.13
METTL18	-	2379	0	178	178	Ambiguous	chr1:169794266-169794289						1											2466.09
ENSG00000226526	+	26166	0	2	2	Ambiguous	chr1:16994614-16994633						1																											3921.57
ATP13A2	-	25971	0	2	2	Ambiguous	chr1:16994614-16994633						1																											3921.57
KIFAP3	-	153367	17896	1	1	Ambiguous	chr1:170092590-170092734						1
PADI2	-	52691	0	1	1	Ambiguous	chr1:17074017-17074143						1																				1003.01
ENSG00000236741	+	451	0	1	1	Ambiguous	chr1:171762157-171762501						1																								1176.47
DNM3	+	571220	0	728	723	Sens(RevPrimer)	chr1:172269117-172269291						1															10000
DNM3	+	571220	0				chr1:172359603-172360005						3					4109.59
RC3H1	-	91274	2953	6	6	Ambiguous	chr1:173928075-173928131						1
RPL30P1	-	339	6724	1	1	Ambiguous	chr1:174083274-174083412						1
RPS29P4	+	161	43015	1	1	Ambiguous	chr1:175253938-175254065						1
TNR	-	428402	0	38	39	AnitSense(ForPrimer)	chr1:175572282-175572680						1														3076.92
PAPPA2	+	382427	0				chr1:176514906-176515011						1
ENSG00000227579	-	527105	0	1	1	Ambiguous	chr1:177762031-177762127						1
ENSG00000273384	+	577	38416	2	2	Ambiguous	chr1:178613268-178613290						1											1233.05
RALGPS2	+	196597	0	2	2	Ambiguous	chr1:178822783-178822806						1
LHX4	+	48721	0	1	3	AnitSense(ForPrimer)	chr1:180271034-180271211						1																						7731.96
XPR1	+	258258	21950	2,1,2,1,1,1,1,2,2,2	2,1,2,1,4,5,4,2,2,2	Ambiguous,Ambiguous,Ambiguous,Ambiguous,AnitSense(ForPrimer),AnitSense(ForPrimer),AnitSense(ForPrimer),Ambiguous,Ambiguous,Ambiguous	chr1:180609542-180610072						3							685.558																									1314.06		1200.48
IER5	+	4201	9677				chr1:181102576-181102623						1																			6779.66
CACNA1E	+	324568	0	2	2	Ambiguous	chr1:181671446-181671469						1
LINC01344	-	213871	0	4	4	Ambiguous	chr1:182142392-182142458						1	1890.36
IGSF21	+	270686	0	34	34	Ambiguous	chr1:18300009-18300330						1					1369.86
RNF2	+	57046	10550	2292	2292	Ambiguous	chr1:185034935-185035008						1																																			9174.31
SWT1	+	134615	0	41	43	AnitSense(ForPrimer)	chr1:185258247-185258438						1												2590.68
HMCN1	+	456559	0	2,4	2,4	Ambiguous,Ambiguous	chr1:185754960-185754979						2																															2766.25
HMCN1	+	456559	0	83	83	Ambiguous	chr1:186152748-186152912						1				6338.02
PDC	-	17549	0	786,1	792,1	AnitSense(ForPrimer),Ambiguous	chr1:186444815-186445013						2												1036.27												4705.88
ENSG00000228238	+	1021	8064	2	2	Ambiguous	chr1:186570194-186570215						1
ENSG00000228238	+	1021	0	658,1615,1090,62,1,1,1785,2,2407,1388,8095,117,2007,1579,2	1270,1611,1079,62,1,1,2416,2,2404,1389,8108,118,2001,1578,2	AnitSense(ForPrimer),Sens(RevPrimer),Sens(RevPrimer),Ambiguous,Ambiguous,Ambiguous,AnitSense(ForPrimer),Ambiguous,Sens(RevPrimer),AnitSense(ForPrimer),AnitSense(ForPrimer),AnitSense(ForPrimer),Sens(RevPrimer),Sens(RevPrimer),Ambiguous	chr1:186578083-186578320		chr1:186578083-186578320				13					12328.8	6802.72		3858.03								12698.4				16048.1														12004.8		2759.89
ENSG00000228238	+	1021	0				chr1:186578901-186578961						1																						33505.2
PLA2G4A	+	160033	0				chr1:186869789-186869846						1												12435.2
ENSG00000285894	+	131127	106993	2	2	Ambiguous	chr1:187906630-187906649						1																									2051.28
ENSG00000225006	+	27928	13501	914	914	Ambiguous	chr1:188549965-188549986						1		3556.19
ENSG00000237283	-	26586	0	183,1	181,1	Sens(RevPrimer),Ambiguous	chr1:188713063-188713156						2	2362.95																							1176.47
LINC01035	+	131795	0	1	2	AnitSense(ForPrimer)	chr1:188920181-188920246						1
IFFO2	-	52397	0	1	1	Ambiguous	chr1:18930547-18930580						1																														1237.62
GAPDHP75	-	943	195392	1,4,2	1,2,1	Ambiguous,Sens(RevPrimer),Sens(RevPrimer)	chr1:189328683-189328881						3										666.667
LINC01701	+	39454	17973	1,1,1	1,1,1	Ambiguous,Ambiguous,Ambiguous	chr1:189757333-189757492						3								1543.21																						1237.62
LINC01701	+	39454	0	1	2	AnitSense(ForPrimer)	chr1:189794931-189794991						1																									1538.46
LINC01720	+	176769	13351	1111	1146	AnitSense(ForPrimer)	chr1:190815008-190815095						1				9154.92
LINC01680	-	7309	229585	148	151	AnitSense(ForPrimer)	chr1:191458051-191458347						1					2054.8
LINC01680	-	7309	269887	1	1	Ambiguous	chr1:191498353-191498692						1																																	753.58
ENSG00000223344	-	8254	175807	2	2	Ambiguous	chr1:191682881-191682900						1																								2352.94
ENSG00000286285	+	7777	35095	1,3,2,2,1,1,1,1,1,2,1	1,1,1,1,1,1,1,1,1,1,1	Ambiguous,Sens(RevPrimer),Sens(RevPrimer),Sens(RevPrimer),Ambiguous,Ambiguous,Ambiguous,Ambiguous,Ambiguous,Sens(RevPrimer),Ambiguous	chr1:193421678-193422327						4
CAPZB	-	146765	0	196	195	Sens(RevPrimer)	chr1:19369426-19369807						1																	1291.99
CAPZB	-	146765	0	6002,4	6032,4	AnitSense(ForPrimer),Ambiguous	chr1:19386498-19386572						2												12953.4									2038.74
ENSG00000287364	-	16336	30953	8,2	8,2	Ambiguous,Ambiguous	chr1:195794453-195794472		chr1:195794453-195794472				2
MIR181A1HG	-	159561	0	1756	1756	Ambiguous	chr1:198935913-198935987						1
MIR181A1HG	-	159561	0	300	298	Sens(RevPrimer)	chr1:198936179-198936390						1														3846.15
ENSG00000229747	+	728	6169	2,5510,2	2,5510,2	Ambiguous,Ambiguous,Ambiguous	chr1:199902696-199902752						1		11379.8
NAV1	+	287843	0	3223	3236	AnitSense(ForPrimer)	chr1:201604869-201604916						1			12307.7
NAV1	+	287843	0	2	2	Ambiguous	chr1:201607674-201607765						1																					2038.74
LMOD1	-	50093	0	1	1	Ambiguous	chr1:201904137-201904181						1																			3389.83
ENSG00000232296	+	87	2282				chr1:202030973-202031053						1																	20671.8
LGR6	+	125963	0	1	2	AnitSense(ForPrimer)	chr1:202265576-202265661						1																					1529.06
PPP1R12B	+	244004	0	2	2	Ambiguous	chr1:202452270-202452325						1																					2038.74
SYT2	-	119859	0	2,1	2,1	Ambiguous,Ambiguous	chr1:202594701-202594876						1		2844.95
HSPE1P6	-	291	9581				chr1:203913593-203913714						1														4615.38
ENSG00000286572	-	9433	7026	1	1	Ambiguous	chr1:204057457-204057507						1
SOX13	+	54629	0	93	95	AnitSense(ForPrimer)	chr1:204079468-204079760						1
SOX13	+	54629	0	2,1098,1,1014,592,1,3643,1,1,2	2,320,1,1016,592,1,3664,1,1,1	Ambiguous,Sens(RevPrimer),Ambiguous,AnitSense(ForPrimer),Ambiguous,Ambiguous,AnitSense(ForPrimer),Ambiguous,Ambiguous,Sens(RevPrimer)	chr1:204103366-204103706		chr1:204103366-204103706				8	1890.36				5479.45		4113.35			666.667
ENSG00000261065	+	905	588	96	100	AnitSense(ForPrimer)	chr1:204129976-204130474	VIS locus multiple links_1					1
ETNK2	-	20983	588	96	100	AnitSense(ForPrimer)	chr1:204129976-204130474	VIS locus multiple links_2					1
PPP1R15B-AS1	+	57997	0	1	1	Ambiguous	chr1:204378001-204378196						1		1422.48
PPP1R15B-AS1	+	57997	0	1123	1121	Sens(RevPrimer)	chr1:204380277-204380404						1													6512.3
PPP1R15B-AS1	+	57997	0	875,1	874,1	Sens(RevPrimer),Ambiguous	chr1:204410951-204411132	VIS locus multiple links_1					1																																		8403.36
PPP1R15B	-	8437	0	875,1	874,1	Sens(RevPrimer),Ambiguous	chr1:204410951-204411132	VIS locus multiple links_2					1																																		8403.36
PPP1R15B-AS1	+	57997	0	1	1	Ambiguous	chr1:204412042-204412079	VIS locus multiple links_1					1
ENSG00000288934	+	1055	0	1	1	Ambiguous	chr1:204412042-204412079	VIS locus multiple links_2					1
MDM4	+	41715	320	6	11	AnitSense(ForPrimer)	chr1:204515901-204516086						1																							9306.27
ENSG00000251861	+	116	31126	4	6	AnitSense(ForPrimer)	chr1:204759231-204759322						1											3699.14
NFASC	+	194171	0	2	2	Ambiguous	chr1:204988013-204988032						1
LEMD1	-	40679	0	1	2	AnitSense(ForPrimer)	chr1:205404151-205404216						1							685.558
SRGAP2	+	260896	0				chr1:206449227-206449329						1																											5882.35
MAPKAPK2	+	49377	2923	4	4	Ambiguous	chr1:206737203-206737235						1																									4102.56
IL24	+	6697	1166	1,1701,1	2,1821,1	AnitSense(ForPrimer),AnitSense(ForPrimer),Ambiguous	chr1:206896158-206896277		chr1:206896158-206896277	chr1:206896158-206896277			3																				5015.04				1176.47		936.33
IL24	+	6697	0	7474	2	Sens(RevPrimer)	chr1:206897896-206897997						1																					6116.2
IL24	+	6697	0	345480	341479	Sens(RevPrimer),Sens(RevPrimer)	chr1:206898372-206898630						2									3947.37							4761.9
IL24	+	6697	0	56	56	Ambiguous	chr1:206898653-206898699						1																										1872.66
IL24	+	6697	0				chr1:206902366-206902457						1			5128.21
IL24	+	6697	0	2034	2034	Ambiguous	chr1:206903455-206903479	VIS locus multiple links_1					1													6512.3
FCMR	-	18625	0	2034	2034	Ambiguous	chr1:206903455-206903479	VIS locus multiple links_2					1													6512.3
LINC02942	+	69171	0	668,1	674,1	AnitSense(ForPrimer),Ambiguous	chr1:207243064-207243195						2	945.18																									3745.32
MIR29B2CHG	-	108487	0	1127	1124	Sens(RevPrimer)	chr1:207828308-207828355						1															13000
LINC01735	-	7732	127802	570,1	574,1	AnitSense(ForPrimer),Ambiguous	chr1:208478587-208478762						2	945.18																			5516.55
ENSG00000278684	+	139	11574				chr1:209013049-209013125		chr1:209013049-209013125				3												3108.81									2038.74			1764.7
MIR205HG	+	4030	0	12,8,1,2269,340,1	12,8,1,846,340,1	Ambiguous,Ambiguous,Ambiguous,Sens(RevPrimer),Ambiguous,Ambiguous	chr1:209432799-209432957						6	1890.36																							1176.47						1856.43			8289.38
MIR205HG	+	4030	2542				chr1:209435389-209435430						2												8290.16												2352.94
CAMK1G	+	30226	6000	2,2	2,2	Ambiguous,Ambiguous	chr1:209577695-209577714						2																		1816.53
SYT14	+	233099	0	1,1,1,1,2,2	9,166,1,1,2,2	AnitSense(ForPrimer),AnitSense(ForPrimer),Ambiguous,Ambiguous,Ambiguous,Ambiguous	chr1:210029053-210029459						1
EIF4G3	-	370419	0				chr1:21021586-21021688						2	8979.21																									1872.66
KCNH1	-	455835	0	4	4	Ambiguous	chr1:211114869-211114945	VIS locus multiple links_1					1		5689.9
ENSG00000283952	-	105662	0	4	4	Ambiguous	chr1:211114869-211114945	VIS locus multiple links_2					1		5689.9
RCOR3	+	57020	0	2	2	Ambiguous	chr1:211280741-211280842						1																						5154.64
ENSG00000223649	+	663	22931	2032,2	2023,2	Sens(RevPrimer),Ambiguous	chr1:211515847-211515875						2																				9027.08	2038.74
ENSG00000223649	+	663	23683				chr1:211516599-211517140						2							914.077
ENSG00000233626	+	386	5682	3	2	Sens(RevPrimer)	chr1:211930220-211930567						1																																				919.963
ENSG00000233626	+	386	524				chr1:211935160-211935725						2															2000			908.265
ECE1	-	73214	0				chr1:21247335-21247680						2										1333.33
ENSG00000286213	+	29883	0	1	1	Ambiguous	chr1:212511475-212511588						1
ENSG00000260805	-	1930	0	3465,1	3451,1	Sens(RevPrimer),Ambiguous	chr1:212559518-212559680	VIS locus multiple links_1					1																																				6439.74
ENSG00000288007	+	2037	0	3465,1	3451,1	Sens(RevPrimer),Ambiguous	chr1:212559518-212559680	VIS locus multiple links_2					1																																				6439.74
RPS6KC1	+	223534	268	1020,1	1018,1	Sens(RevPrimer),Ambiguous	chr1:213050822-213050973						2	2835.54																			1003.01
RPS6KC1	+	223534	51094	126	126	Ambiguous	chr1:213325867-213326092						1																									1025.64
LINC02775	-	136580	28441				chr1:214216213-214216236						1																						5154.64
LINC02775	-	136580	28515	340	340	Ambiguous	chr1:214216287-214216306						1
LINC02775	-	136580	29536				chr1:214217308-214217352						1							914.077
SMYD2	+	55973	11399	2136	2139	AnitSense(ForPrimer)	chr1:214269726-214269760						1																									5128.21
PTPN14	-	202903	0	2	2	Ambiguous	chr1:214435683-214435741						1																											3921.57
PTPN14	-	202903	0	7495,1,1	7493,1,1	Sens(RevPrimer),Ambiguous,Ambiguous	chr1:214466194-214466348						1							685.558
GAPDHP24	+	983	38987	1645	3289	AnitSense(ForPrimer)	chr1:214831629-214831747						1			5641.03
KCNK2	+	154354	0				chr1:215116002-215116067						1													20984.1
KCNK2	+	154354	0	794,2	792,2	Sens(RevPrimer),Ambiguous	chr1:215116173-215116200						1		9246.1
ENSG00000282265	-	773	29717	274	274	Ambiguous	chr1:215424134-215424154						1															4000
KCTD3	+	54504	26021	37,5	37,5	Ambiguous,Ambiguous	chr1:215540855-215541283						2																											2941.18
KCTD3	+	54504	0	82	82	Ambiguous	chr1:215568659-215568859						1																																		1200.48
GPATCH2	-	204099	0	1143	1143	Ambiguous	chr1:217573983-217574110						1																								4705.88
LDLRAD2	+	12961	0	2,1158,1	2,1163,1	Ambiguous,AnitSense(ForPrimer),Ambiguous	chr1:21813651-21813748						2							914.077
RRP15	+	52691	0	1	2	AnitSense(ForPrimer)	chr1:218290630-218290674						1																	1937.98
TGFB2	+	99284	0	2	2	Ambiguous	chr1:218357531-218357567						1																											3921.57
U3	-	210	57625	1	1	Ambiguous	chr1:218599523-218599777						1					1369.86
U3	-	210	77928	5997	5990	Sens(RevPrimer)	chr1:218619826-218619877						1			10256.4
LYPLAL1-AS1	-	24217	59825	2	1	Sens(RevPrimer)	chr1:219375214-219375328						1																					1019.37
ENSG00000238232	+	510	11818	362,2	362,2	Ambiguous,Ambiguous	chr1:219569518-219569680						2			1025.64											4615.38
HLX	+	5617	19608	1	1	Ambiguous	chr1:220904666-220904821						1																				1003.01
CAPN8	-	124086	0	954	960	AnitSense(ForPrimer)	chr1:223664799-223664885						1																															5532.51
CAPN2	+	63480	6599	360,1	364,1	AnitSense(ForPrimer),Ambiguous	chr1:223705767-223705940						2																									1025.64	3745.32
NVL	-	102828	0	80	80	Ambiguous	chr1:224293528-224293571						1																											7843.14
NVL	-	102828	0	4	4	Ambiguous	chr1:224294208-224294234						1													2894.36
NVL	-	102828	0	2	5	AnitSense(ForPrimer)	chr1:224300708-224300909						1											1233.05
NVL	-	102828	0	136	138	AnitSense(ForPrimer)	chr1:224303369-224303570						1																																		6002.4
NVL	-	102828	0	58	59	AnitSense(ForPrimer)	chr1:224303639-224303841						1		1422.48
NVL	-	102828	0				chr1:224322991-224323039						1																														2475.25
NVL	-	102828	0	1476	1476	Ambiguous	chr1:224327597-224327672						1
DNAH14	+	469612	0	2	2	Ambiguous	chr1:225050559-225050606						1
TMEM63A	-	36845	0	2	1	Sens(RevPrimer)	chr1:225880748-225880856						1												1036.27
ENSG00000270598	+	169	16269	57	57	Ambiguous	chr1:226110708-226110909						1																	1291.99
ENSG00000270598	+	169	3074	232	234	AnitSense(ForPrimer)	chr1:226130419-226130595						1			3076.92
ENSG00000288674	+	117362	0	994	993	Sens(RevPrimer)	chr1:226987406-226987545						1																										4681.65
COQ8A	+	47251	0	994	993	Sens(RevPrimer)	chr1:226987406-226987545						1																										4681.65
WNT9A	-	29277	0	2	2	Ambiguous	chr1:227938019-227938039						1																										1872.66
WNT3A	+	54274	0	181	179	Sens(RevPrimer)	chr1:228021833-228021977						1												2072.54
URB2	+	33954	2965	1	1	Ambiguous	chr1:229663164-229663209						1
LINC01736	+	4500	8778	2	2	Ambiguous	chr1:229993897-229993918						1																										1872.66
ENSG00000244137	-	84795	0	726	726	Ambiguous	chr1:230749739-230749895	VIS locus multiple links_1					1		8534.85
CAPN9	+	54602	0	726	726	Ambiguous	chr1:230749739-230749895	VIS locus multiple links_2					1		8534.85
ENSG00000244137	-	84795	0				chr1:230752885-230752983						1														7692.31
CAPN9	+	54602	0				chr1:230752885-230752983						1														7692.31
ENSG00000223393	+	10177	0	2	2	Ambiguous	chr1:230872055-230872102						1
DISC1	+	414483	17502	2	2	Ambiguous	chr1:232058773-232058792						1																	2583.98
SIPA1L2	-	232169	39934	2	1	Sens(RevPrimer)	chr1:232357930-232358031						1
LINC01744	-	15462	1869	1	1	Ambiguous	chr1:232725341-232725385						1
SLC35F3	+	419836	0	1	1	Ambiguous	chr1:234249546-234249723						1																																	753.58
IRF2BP2	-	5910	0	717,2	725,2	AnitSense(ForPrimer),Ambiguous	chr1:234609389-234609447	VIS locus multiple links_1					1							914.077
ENSG00000228830	+	2476	0	717,2	725,2	AnitSense(ForPrimer),Ambiguous	chr1:234609389-234609447	VIS locus multiple links_2					1							914.077
ENSG00000228044	+	27125	0	101	111	AnitSense(ForPrimer)	chr1:234656164-234656283						1	1890.36
LINC01132	+	11323	2162	24	24	Ambiguous	chr1:234723175-234723236						1
LINC02971	+	715	0	4569	4570	AnitSense(ForPrimer)	chr1:234959669-234959724	VIS locus multiple links_1					1
LNCATV	-	9396	0	4569	4570	AnitSense(ForPrimer)	chr1:234959669-234959724	VIS locus multiple links_2					1
LINC01348	-	8742	0	4	1	Sens(RevPrimer)	chr1:235070138-235070364						1																				2507.53
E2F2	-	24796	930				chr1:23532162-23532250						1
GPR137B	+	66369	792	133	132	Sens(RevPrimer)	chr1:236141612-236141747						1																								6470.59
EDARADD	+	90645	41611	4	4	Ambiguous	chr1:236352603-236352675						1																										1872.66
LGALS8-AS1	-	1457	6833	4	4	Ambiguous	chr1:236516195-236516219						1															4000
MTR	+	108690	12083	2	2	Ambiguous	chr1:236916063-236916144						1
RYR2	+	791805	0	2	1	Sens(RevPrimer)	chr1:237134100-237134202						1												1554.4
RYR2	+	791805	0	2	1	Sens(RevPrimer)	chr1:237391570-237391610						1
YWHAQP9	-	832	57576	2	2	Ambiguous	chr1:238050077-238050160						1																				1003.01
ENSG00000287177	+	5349	31327	104	102	Sens(RevPrimer)	chr1:238879441-238879679						1																											2941.18
ENSG00000287177	+	5349	52884	116	116	Ambiguous	chr1:238900998-238901173						1						3401.36
ENSG00000227854	-	156	91459	77	76	Sens(RevPrimer)	chr1:238961060-238961289						1															2000
PEX10	-	8591	0	1	2	AnitSense(ForPrimer)	chr1:2411379-2411433						1																									1025.64
KMO	+	63265	33	27	25	Sens(RevPrimer)	chr1:241531971-241532345						1
ENSG00000270859	+	437	39715	2	2	Ambiguous	chr1:242711290-242711309						1																														2475.25
ENSG00000270859	+	437	43309	2	2	Ambiguous	chr1:242714884-242714960						1
SDCCAG8	+	244051	0	1	1	Ambiguous	chr1:243267112-243267166						1																										936.33
AKT3	-	350520	0	1,1	1,2	Ambiguous,AnitSense(ForPrimer)	chr1:243500095-243500285						1																																		1200.48
AKT3	-	350520	0	1	1	Ambiguous	chr1:243624813-243624859	VIS locus multiple links_1					1										666.667
FABP7P1	-	391	0	1	1	Ambiguous	chr1:243624813-243624859	VIS locus multiple links_2					1										666.667
AKT3	-	350520	0	1	1	Ambiguous	chr1:243809665-243809715						1							457.038
LINC02774	+	129916	0	4	4	Ambiguous	chr1:244001837-244001858						1																											3921.57
ENSG00000287601	-	638	1691	2	2	Ambiguous	chr1:244832496-244832683						1		2844.95
ENSG00000287601	-	638	60	2	2	Ambiguous	chr1:244833870-244834314						1																									1538.46
RCAN3AS	-	39131	0	1	1	Ambiguous	chr1:24497055-24497250						1
KIF26B	+	554448	0	1	1	Ambiguous	chr1:245280242-245280352						1																								1176.47
KIF26B	+	554448	0	368	370	AnitSense(ForPrimer)	chr1:245489708-245489956						1
SMYD3	-	757933	0	2	2	Ambiguous	chr1:245998312-245998515						1															2000
KIF28P	-	67775	0	1	1	Ambiguous	chr1:246805512-246805615						1																								1176.47
OR2T8	+	2901	577	2	2	Ambiguous	chr1:247919656-247919675						1											2466.09
ENSG00000236528	+	3808	0				chr1:25862816-25862910	VIS locus multiple links_1					1																						15463.9
PAQR7	-	14225	0				chr1:25862816-25862910	VIS locus multiple links_2					1																						15463.9
PAQR7	-	14225	0	291	289	Sens(RevPrimer)	chr1:25873812-25873940						1				9859.15
CEP85	+	44609	0	2	2	Ambiguous	chr1:26244181-26244201						1
SLC9A1	-	56317	35100	2	2	Ambiguous	chr1:27063654-27063709						1																					2038.74
SLC9A1	-	56317	627	272	269	Sens(RevPrimer)	chr1:27155751-27155952						1
WASF2	-	85938	0	1	1	Ambiguous	chr1:27473713-27473915						1																																	753.58
SPCS2P4	-	681	3348	1	1	Ambiguous	chr1:28092335-28092394						1																						2577.32
ENSG00000289576	-	10122	0				chr1:28124487-28124681						3																	19379.8
DNAJC8	-	32752	4847				chr1:28195317-28195431						1																											11764.7
PHACTR4	+	130625	0	7057,1234,671,831,2,396,1	1,84,337,68,1,395,1	Sens(RevPrimer),Sens(RevPrimer),Sens(RevPrimer),Sens(RevPrimer),Sens(RevPrimer),Sens(RevPrimer),Ambiguous	chr1:28370241-28370669		chr1:28370241-28370669				7						3401.36						8808.29												1176.47										8403.36	25993.8	2299.91
PHACTR4	+	130625	0	16	16	Ambiguous	chr1:28476864-28476945						1
TAF12-DT	+	5303	0	527	3	Sens(RevPrimer)	chr1:28643543-28643863						1
SRSF4	-	34158	3065	1	1	Ambiguous	chr1:29184964-29185009						1																					1019.37
ENSG00000236335	-	2079	44972	1,2,1,1,1,1,1,1,1,1,2,2,1,1	12,6,330,2,2,1,1,1,3,1,5,2,1,1	AnitSense(ForPrimer),AnitSense(ForPrimer),AnitSense(ForPrimer),AnitSense(ForPrimer),AnitSense(ForPrimer),Ambiguous,Ambiguous,Ambiguous,AnitSense(ForPrimer),Ambiguous,AnitSense(ForPrimer),Ambiguous,Ambiguous,Ambiguous	chr1:30364106-30364588						3														1538.46				908.265
NKAIN1	-	60143	8286	133	133	Ambiguous	chr1:31171220-31171459						1				2816.9
LINC01226	+	77032	0	5	4	Sens(RevPrimer)	chr1:31557975-31558033						1																									2051.28
C1orf216	-	5008	19183	1	2	AnitSense(ForPrimer)	chr1:35694601-35694694						1
AGO3	+	141396	0	2	2	Ambiguous	chr1:36024968-36024988						1
SNIP1	-	19845	0				chr1:37534942-37535006		chr1:37534942-37535006	chr1:37534942-37535006			4																				23069.2	2038.74				2051.28	1872.66
SNIP1	-	19845	706	1	2	AnitSense(ForPrimer)	chr1:37554998-37555104						1
RSPO1	-	23543	11512	1	2	AnitSense(ForPrimer)	chr1:37646403-37646439						1																					1019.37
LINC01685	+	41383	52524	2	2	Ambiguous	chr1:38568797-38568817						1		2844.95
C1orf174	-	11140	0	1,1	1,1	Ambiguous,Ambiguous	chr1:3899871-3900117						2	945.18										1233.05
PABPC4	-	15975	0	142,23,221,73,213,52,1,500,400,12,2,4,8	139,23,1094,72,216,278,1,505,400,3765,2,4,8	Sens(RevPrimer),Ambiguous,AnitSense(ForPrimer),Sens(RevPrimer),AnitSense(ForPrimer),AnitSense(ForPrimer),Ambiguous,AnitSense(ForPrimer),Ambiguous,AnitSense(ForPrimer),Ambiguous,Ambiguous,Ambiguous	chr1:39575234-39575675		chr1:39575234-39575675	chr1:39575234-39575675			13					3424.66	5102.04	3656.31					4145.08			6000	1587.3		1816.53												1237.62		1314.06
MFSD2A	+	14812	8630	897	901	AnitSense(ForPrimer)	chr1:39978585-39978665						1																															5532.5
SMAP2	+	49596	4263	2	2	Ambiguous	chr1:40427584-40427659						1		2844.95
ENSG00000287400	+	96873	6613	1	1	Ambiguous	chr1:41345256-41345301						1																					1019.37
RNA5SP45	-	92	19146	48	48	Ambiguous	chr1:41447771-41447791						1									5263.16
RNA5SP45	-	92	4058				chr1:41462748-41462879						1																						12886.6
EDN2	-	5909	2223	11	12	AnitSense(ForPrimer)	chr1:41476396-41476552						1																										1872.66
HIVEP3	-	412558	0	876	875	Sens(RevPrimer)	chr1:41860828-41860869						1				8450.7
GUCA2B	+	2411	0	2,4,2	2,4,2	Ambiguous,Ambiguous,Ambiguous	chr1:42155524-42155543						3												2072.54													2051.28
ENSG00000227527	-	2991	3866				chr1:42342241-42342350		chr1:42342241-42342350	chr1:42342241-42342350			2																					1529.06					2808.99
PPIH	+	18336	191	182	184	AnitSense(ForPrimer)	chr1:42657929-42658232						1
YBX1	+	21388	7797	1	1	Ambiguous	chr1:42711601-42711735						1																															1383.13
SLC2A1-DT	+	37723	0	38	37	Sens(RevPrimer)	chr1:42960447-42960747	VIS locus multiple links_1					1																		908.265
ENSG00000283973	-	2707	0	38	37	Sens(RevPrimer)	chr1:42960447-42960747	VIS locus multiple links_2					1																		908.265
U6	-	89	21467	2	2	Ambiguous	chr1:43045103-43045124						1
ENSG00000284989	+	280866	0	27	27	Ambiguous	chr1:43831182-43831660	VIS locus multiple links_1					1
ST3GAL3	+	223624	0	27	27	Ambiguous	chr1:43831182-43831660	VIS locus multiple links_2					1
ENSG00000230615	+	61048	0				chr1:44044565-44044623						1																										14513.1
RNF220	+	246469	0	1	1	Ambiguous	chr1:44590992-44591108						1
RNU5D-1	-	116	728	4	2	Sens(RevPrimer)	chr1:44731897-44732093						1													1447.18
ENSG00000225721	-	16687	0	790	793	AnitSense(ForPrimer)	chr1:44775716-44775896	VIS locus multiple links_1					1
RPS8	+	3240	0	790	793	AnitSense(ForPrimer)	chr1:44775716-44775896	VIS locus multiple links_2					1
SNORD55	+	80	0	790	793	AnitSense(ForPrimer)	chr1:44775716-44775896	VIS locus multiple links_3					1
ZSWIM5	-	190207	0	2	2	Ambiguous	chr1:45159359-45159385						1																										936.33
ENSG00000227169	-	411	698	2	2	Ambiguous	chr1:4552842-4552863						1																											3921.57
POMGNT1	-	9752	695	4	4	Ambiguous	chr1:46199128-46199203						1																										1872.66
CYP4Z2P	-	57343	9198	1	3	AnitSense(ForPrimer)	chr1:46833727-46833897						1
TRABD2B	-	236858	0	4	4	Ambiguous	chr1:47766640-47766659						1								3086.42
HMGB1P45	-	949	28189	1	1	Ambiguous	chr1:50370495-50370636						1
EPS15-AS1	+	43363	0	47	46	Sens(RevPrimer)	chr1:51541112-51541182						1	1890.36
LDLRAD1	-	10889	1440	2	2	Ambiguous	chr1:54019625-54019670						1																					1529.06
SSBP3	-	180963	0	2	1	Sens(RevPrimer)	chr1:54297441-54297502						1																										1404.49
ENSG00000260971	-	220755	0	1,1,1,2,1	1,1,1,2,4	Ambiguous,Ambiguous,Ambiguous,Ambiguous,AnitSense(ForPrimer)	chr1:56162061-56162384						1																																		2400.96
ENSG00000225475	-	141	7833	1281,2	1282,2	AnitSense(ForPrimer),Ambiguous	chr1:56627381-56627414						2			2051.28																								20588.2
PRKAA2	+	70022	2993	1	1	Ambiguous	chr1:56642266-56642321						1													1447.18
MYSM1	-	45320	6126				chr1:58648522-58648617						1																		4087.2
FGGY-DT	-	164532	0	2	2	Ambiguous	chr1:59253512-59253546						1
FGGY	+	465637	0	1	1	Ambiguous	chr1:59632435-59633022						1
NPHP4	-	129615	0	2	2	Ambiguous	chr1:5985620-5985639						1	1890.36
NFIA-AS2	-	58071	0	1	1	Ambiguous	chr1:60925902-60926028						1																												1420.45
NFIA	+	380228	0				chr1:61141729-61141880						3												8290.16													5641.03	936.33
PATJ	+	421436	0	2	2	Ambiguous	chr1:61787192-61787213						1																																	753.58
KANK4	-	83270	0	1	1	Ambiguous	chr1:62243341-62243381						1														1538.46
ALG6	+	70927	0	2	2	Ambiguous	chr1:63387703-63387759						1																	2583.98
ESPN	+	36169	247	71,21,56,3,1,1,579,26,731,1,3477,324	68,21,718,487,398,1,576,25,728,1,3490,326	Sens(RevPrimer),Ambiguous,AnitSense(ForPrimer),AnitSense(ForPrimer),AnitSense(ForPrimer),Ambiguous,Sens(RevPrimer),Sens(RevPrimer),Sens(RevPrimer),Ambiguous,AnitSense(ForPrimer),AnitSense(ForPrimer)	chr1:6424012-6424529		chr1:6424012-6424529				11					7534.24	5102.04	1371.12									1587.3																1314.06
CACHD1	+	222925	38618	5	6	AnitSense(ForPrimer)	chr1:64431452-64431511						1																									1538.46
RAVER2	+	88158	25221	1	1	Ambiguous	chr1:64719615-64719854						1
ENSG00000288804	+	1646	0				chr1:65067904-65068248						3															4000
KLHL21	-	12146	0	2	2	Ambiguous	chr1:6600767-6600786						1																																2628.12
SERBP1	-	22593	15553	2	2	Ambiguous	chr1:67445954-67445998						1																	1291.99
ENSG00000238139	+	374	43615	28,6	28,6	Ambiguous,Ambiguous	chr1:67605060-67605080		chr1:67605060-67605080				2
RN7SL392P	-	299	12623	86	87	AnitSense(ForPrimer)	chr1:67643928-67644208						1			1025.64
WLS	-	107164	0	4	4	Ambiguous	chr1:68231208-68231355						1				1408.45
CTH	+	28584	0	607	308	Sens(RevPrimer)	chr1:70411675-70411792						1																															5532.5
CAMTA1	+	984253	0	2	2	Ambiguous	chr1:7153903-7153924						1													2894.36
CAMTA1	+	984253	0	2	2	Ambiguous	chr1:7177292-7177425						1																														1237.62
CAMTA1	+	984253	0	1	1	Ambiguous	chr1:7335137-7335170						1
CAMTA1	+	984253	0	4	4	Ambiguous	chr1:7341252-7341294						1													4341.53
ENSG00000230863	-	82872	0	1	1	Ambiguous	chr1:75696873-75696903						1
ST6GALNAC3	+	559858	0	2	2	Ambiguous	chr1:76370058-76370078						1																												2840.91
AK5	+	277948	0	2	2	Ambiguous	chr1:77358427-77358446						1						6802.72
MIGA1	+	99892	0	1203	1172	Ambiguous,Sens(RevPrimer)	chr1:77795441-77795667						1			11282.1
ADH5P2	+	1124	175630	1	1	Ambiguous	chr1:79697832-79697990						1
ERRFI1	-	14583	0	917,1	914,1	Sens(RevPrimer),Ambiguous	chr1:8018502-8018645						2			5128.21										1447.18
ERRFI1-DT	+	95965	0	85	99	AnitSense(ForPrimer)	chr1:8061951-8062189						1	8506.62
ARID3BP1	+	1675	29191	2	2	Ambiguous	chr1:81472584-81472603						1																							3384.09
ERRFI1-DT	+	95965	32942				chr1:8155643-8155669						2	1890.36																							10588.2
LINC01362	+	263633	0	2	2	Ambiguous	chr1:82926293-82926312						1
SLC45A1	+	26052	923	2	2	Ambiguous	chr1:8345087-8345122						1
RERE	-	465237	0	1848	1852	AnitSense(ForPrimer)	chr1:8409701-8409824						1
RERE	-	465237	0	614	614	Ambiguous	chr1:8479574-8479793						1														4615.38
C1orf52	-	9710	23930	4	4	Ambiguous	chr1:85225975-85226023						1			3076.92
ENSG00000282057	-	89952	0	48	48	Ambiguous	chr1:85543561-85543787						1																									1025.64
ODF2L	-	49487	5978	2,2	2,2	Ambiguous,Ambiguous	chr1:86340746-86340859						1																		1362.4
ENSG00000231349	-	691	923	8	8	Ambiguous	chr1:86403234-86403253						1															4000
CLCA2	+	32383	803				chr1:86423286-86423368						1		13513.5
PKN2	+	151983	34193	1	1	Ambiguous	chr1:88649897-88650080						1
LINC01763	+	3495	0	1,2	1,2	Ambiguous,Ambiguous	chr1:90852102-90852266						1
LINC01763	+	3495	0	1	1	Ambiguous	chr1:90852483-90852596						1																												1420.45
HFM1	-	144072	27963	6,2	6,2	Ambiguous,Ambiguous	chr1:91432799-91432849						1
MIR34AHG	-	34382	0	774	776	AnitSense(ForPrimer)	chr1:9182077-9182291						1			4102.56
LNCTAM34A	+	9930	0	774	776	AnitSense(ForPrimer)	chr1:9182077-9182291						1			4102.56
BRDT	+	65021	24106	1	1	Ambiguous	chr1:91925264-91925295						1																								1176.47
EVI5	-	276413	4662				chr1:92503977-92504034						1
EVI5	-	276413	0	575	579	AnitSense(ForPrimer)	chr1:92536472-92536677						1																		4541.33
SAMD11	+	20652	0	6,306,1,6,3,2,1,1,1,2,1,1	2,1,1,1,1,2,1,1,1,2,1,1	Sens(RevPrimer),Sens(RevPrimer),Ambiguous,Sens(RevPrimer),Sens(RevPrimer),Ambiguous,Ambiguous,Ambiguous,Ambiguous,Ambiguous,Ambiguous,Ambiguous	chr1:925989-926714						4							457.038							3076.92
BCAR3	-	120097	0	16	17	AnitSense(ForPrimer)	chr1:93583369-93583719						1																									1538.46
BCAR3	-	120097	0				chr1:93583745-93584311		chr1:93583745-93584311	chr1:93583745-93584311	chr1:93583745-93584311		26	13232.5				28767.1	64625.9					1233.05	2072.54				9523.81			15254.2		1529.06			2352.94				37642.1	1855.29	4331.69		1971.09	8666.17			7359.71
BCAR3	-	120097	0	131,48,14,124,10,1,576,198,164,205,1,286	131,233,94,2172,12,11,6844,196,173,394,2,1571	Ambiguous,AnitSense(ForPrimer),AnitSense(ForPrimer),AnitSense(ForPrimer),AnitSense(ForPrimer),AnitSense(ForPrimer),AnitSense(ForPrimer),Sens(RevPrimer),AnitSense(ForPrimer),AnitSense(ForPrimer),AnitSense(ForPrimer),AnitSense(ForPrimer)	chr1:93592429-93593106	VIS locus multiple links_1	chr1:93592429-93593106		chr1:93592429-93593106	chr1:93592429-93593106	12		1422.48										6217.62	3617.95		4000					7021.06	1529.06			13529.4		5149.81		8522.73						14405.8
BCAR3-AS1	+	18634	0	131,48,14,124,10,1,576,198,164,205,1,286	131,233,94,2172,12,11,6844,196,173,394,2,1571	Ambiguous,AnitSense(ForPrimer),AnitSense(ForPrimer),AnitSense(ForPrimer),AnitSense(ForPrimer),AnitSense(ForPrimer),AnitSense(ForPrimer),Sens(RevPrimer),AnitSense(ForPrimer),AnitSense(ForPrimer),AnitSense(ForPrimer),AnitSense(ForPrimer)	chr1:93592429-93593106	VIS locus multiple links_2	chr1:93592429-93593106		chr1:93592429-93593106	chr1:93592429-93593106	12		1422.48										6217.62	3617.95		4000					7021.06	1529.06			13529.4		5149.81		8522.73						14405.8
BCAR3	-	120097	0	1,93,91,2,1,60,532,1,1,154,2	2480,1531,4337,3029,591,2236,930,1069,1,154,2	AnitSense(ForPrimer),AnitSense(ForPrimer),AnitSense(ForPrimer),AnitSense(ForPrimer),AnitSense(ForPrimer),AnitSense(ForPrimer),AnitSense(ForPrimer),AnitSense(ForPrimer),Ambiguous,Ambiguous,Ambiguous	chr1:93594210-93594567	VIS locus multiple links_1	chr1:93594210-93594567				11	5671.08											8290.16								7021.06	2038.74			5882.35		936.33		10653.4		2475.25				15606.2
BCAR3-AS1	+	18634	0	1,93,91,2,1,60,532,1,1,154,2	2480,1531,4337,3029,591,2236,930,1069,1,154,2	AnitSense(ForPrimer),AnitSense(ForPrimer),AnitSense(ForPrimer),AnitSense(ForPrimer),AnitSense(ForPrimer),AnitSense(ForPrimer),AnitSense(ForPrimer),AnitSense(ForPrimer),Ambiguous,Ambiguous,Ambiguous	chr1:93594210-93594567	VIS locus multiple links_2	chr1:93594210-93594567				11	5671.08											8290.16								7021.06	2038.74			5882.35		936.33		10653.4		2475.25				15606.2
BCAR3	-	120097	0	665	660	Sens(RevPrimer)	chr1:93613733-93613968						1									6578.95
BCAR3	-	120097	0				chr1:93629408-93629509						2
BCAR3	-	120097	14508	2	2	Ambiguous	chr1:93696344-93696386						1
MIR760	+	80	42151	8	8	Ambiguous	chr1:93804589-93804681						1											2466.09
LINC02606	-	13916	0				chr1:9428735-9428839						1																																1314.06
TLCD4-RWDD3	+	127033	0	2,2,4	2,2,4	Ambiguous,Ambiguous,Ambiguous	chr1:95214101-95214128	VIS locus multiple links_1					3							1371.12			1333.33																							1507.16
RWDD3-DT	-	72282	0	2,2,4	2,2,4	Ambiguous,Ambiguous,Ambiguous	chr1:95214101-95214128	VIS locus multiple links_2					3							1371.12			1333.33																							1507.16
LINC02790	+	30875	101668	2	2	Ambiguous	chr1:95890322-95890342						1
LINC01787	-	120057	9402	1	1	Ambiguous	chr1:96244554-96244667						1
PLEKHN1	+	9384	0	1181	1185	AnitSense(ForPrimer)	chr1:967130-967255						1			6666.67
DPYD	-	843292	47580	4	4	Ambiguous	chr1:97030107-97030163						1
PALMD	+	48423	0	2	2	Ambiguous	chr1:99683767-99683837						1																																				1839.93
DNMBP	-	134371	10621	6677,2,2	6679,2,2	AnitSense(ForPrimer),Ambiguous,Ambiguous	chr10:100020567-100020666						3			9743.58	2816.9									2894.36
ENSG00000289301	-	684	763	36	34	Sens(RevPrimer)	chr10:100371856-100371947						1																										2808.99
Metazoa_SRP	-	315	875	2	2	Ambiguous	chr10:100667883-100667905						1											2466.09
SFXN3	+	10008	0				chr10:101031581-101031831						1
TLX1NB	-	41806	0	2	2	Ambiguous	chr10:101118475-101118547						1
ENSG00000224302	-	255	1966	43	43	Ambiguous	chr10:102083334-102083510						1				1408.45
LDB1	-	13880	739	2	2	Ambiguous	chr10:102105658-102105750						1																									2051.28
NFKB2	+	6820	444	491	501	AnitSense(ForPrimer)	chr10:102395076-102395261						1											3699.14
SFXN2	+	28857	0	2	2	Ambiguous	chr10:102740696-102740736						1					2739.73
WBP1L	+	72315	905	1	1	Ambiguous	chr10:102817166-102817236						1																									1025.64
YWHAZP5	+	730	9629	295	294	Sens(RevPrimer)	chr10:105696679-105696970						1
RNA5SP326	+	110	87773	1	1	Ambiguous	chr10:107549441-107549622						1
LINC00710	-	29965	918	1	2	AnitSense(ForPrimer)	chr10:10921088-10921127						1																					1019.37
ADD3-AS1	-	62823	0	24	24	Ambiguous	chr10:110005052-110005075						1		2844.95
ENSG00000228027	-	956	4873	8	8	Ambiguous	chr10:11005239-11005291						1
SMC3	+	38354	539	92	92	Ambiguous	chr10:110567135-110567156						1																							6768.19
RBM20	+	195133	0	4572	4590	AnitSense(ForPrimer)	chr10:110790262-110790312						1																						20618.6
RBM20	+	195133	3206	1,1,579	1,2,565	Ambiguous,AnitSense(ForPrimer),Sens(RevPrimer)	chr10:110842673-110842795						3							457.038											9990.92												1237.62
BBIP1	-	20451	0	2,42,13,1163,705,1,482,8047,2,3,1,2,7735,2	2,2309,6199,1171,727,3261,3357,8027,8606,3,1,1,7722,2	Ambiguous,AnitSense(ForPrimer),AnitSense(ForPrimer),AnitSense(ForPrimer),AnitSense(ForPrimer),AnitSense(ForPrimer),AnitSense(ForPrimer),Sens(RevPrimer),AnitSense(ForPrimer),Ambiguous,Ambiguous,Sens(RevPrimer),Sens(RevPrimer),Ambiguous	chr10:110917409-110917699		chr10:110917409-110917699				13	11814.8				1369.86						2466.09	7253.89			24000	3174.6					12742.1			1176.47	8205.13									30012
ENSG00000213247	+	293	3227	419	417	Sens(RevPrimer)	chr10:111101641-111101729						1																						6443.31
CCDC186	-	53342	0	1	1	Ambiguous	chr10:114138037-114138091						1													1447.18
USP6NL	-	151141	22997	2	2	Ambiguous	chr10:11437478-11437513						1
ENSG00000228484	+	26533	22391	2	2	Ambiguous	chr10:114745318-114745420						1																						5154.64
LINC02626	+	1937	37519	1	1	Ambiguous	chr10:115034111-115034346						1
ATRNL1	+	855635	3369	2	1	Sens(RevPrimer)	chr10:115089908-115089996						1
GFRA1	-	216282	0	6520	6527	AnitSense(ForPrimer)	chr10:116197657-116197690						1																					8154.94
SNRPGP6	+	220	1955	186,2,2,6,2,1,1,2	1,2,1,1,1,2,1,1	Sens(RevPrimer),Ambiguous,Sens(RevPrimer),Sens(RevPrimer),Sens(RevPrimer),AnitSense(ForPrimer),Ambiguous,Sens(RevPrimer)	chr10:116411429-116412004						1							457.038
ECHDC3	+	21689	18348	1	1	Ambiguous	chr10:11782417-11782531						1
PRDX3	-	11093	0	2083	2083	Ambiguous	chr10:119178348-119178431						1															6000
INPP5F	+	103098	0	2	2	Ambiguous	chr10:119823558-119823588						1
PLPP4	+	134839	0	1	1	Ambiguous	chr10:120483127-120483310						1																			3389.83
FGFR2	-	120113	0	47	46	Sens(RevPrimer)	chr10:121579575-121580011						1
IKZF5	-	17989	0	21	20	Sens(RevPrimer)	chr10:123008158-123008693						1																	1937.98
ACADSB	+	49285	2355	1	2	AnitSense(ForPrimer)	chr10:123060644-123060726						1																				1504.52
LINC02641	+	179489	0	2	2	Ambiguous	chr10:123437110-123437195						1							914.077
CPXM2	-	146169	474	1	1158	AnitSense(ForPrimer)	chr10:123745005-123745165						1					9589.04
CHST15	-	85931	12328	4	4	Ambiguous	chr10:124105925-124105985						1																				2006.02
OAT	-	21621	91020	2	2	Ambiguous	chr10:124306246-124306283						1
OAT	-	21621	0	4185	4183	Sens(RevPrimer)	chr10:124417096-124417135						1		10668.6
ENSG00000258539	-	174648	0	2	1	Sens(RevPrimer)	chr10:124690186-124690289	VIS locus multiple links_1					1
FAM53B	-	125087	0	2	1	Sens(RevPrimer)	chr10:124690186-124690289	VIS locus multiple links_2					1
MRPS21P6	+	261	127117	48	46	Sens(RevPrimer)	chr10:125294053-125294216						1
RPS27P18	-	247	66440				chr10:125407201-125407246						1																							12690.4
TEX36	-	27470	28133	120	121	AnitSense(ForPrimer)	chr10:125627108-125627561						1														1538.46
BCCIP	+	13006	0	10	10	Ambiguous	chr10:125823746-125823853						1																								2352.94
ADAM12	-	376087	0	2	2	Ambiguous	chr10:126110584-126110648						1							914.077
CAMK1D	+	485999	0	2	2	Ambiguous	chr10:12755146-12755166						1																											3921.57
ENSG00000234640	-	3933	231737	4	4	Ambiguous	chr10:128551950-128551970						1												2072.54
EBF3	-	129042	0	2	1	Sens(RevPrimer)	chr10:129950418-129950517						1																										1404.49
JAKMIP3	+	118913	0				chr10:132163149-132163227						1		9957.33
LRRC27	+	49316	765	101803	91794	Sens(RevPrimer),Sens(RevPrimer)	chr10:132331272-132331428						2	945.18		10769.2
LRRC27	+	49316	0	1314,1,759	1311,1,759	Sens(RevPrimer),Ambiguous,Ambiguous	chr10:132333212-132333452						3															23000		1291.99	908.265
ZMYND11	+	119183	820	109	107	Sens(RevPrimer)	chr10:134341-134635						1			2051.28
ENSG00000228181	-	243	2026	4	4	Ambiguous	chr10:15173303-15173323						1
ITGA8	-	205969	0	1	1	Ambiguous	chr10:15667942-15668132						1										666.667
RSU1	-	226814	0	1	1	Ambiguous	chr10:16670898-16671158						1																																		1200.48
TMEM236	+	48668	0	1	1	Ambiguous	chr10:17792178-17792299						1
MALRD1	+	685678	0	7	7	Ambiguous	chr10:19354094-19354232						1																						5154.64
ADIPOR1P1	+	2803	45479	45	43	Sens(RevPrimer)	chr10:22117304-22117513						1												3108.81
ADIPOR1P1	+	2803	19045	5	1	Sens(RevPrimer)	chr10:22184838-22184959						1		7112.38
EBLN1	-	9541	14926	1343	1339	Sens(RevPrimer)	chr10:22193325-22193549						1																		1816.53
ENSG00000286832	-	2148	8615	2	2	Ambiguous	chr10:22241587-22241653						1																																1971.09
SPAG6	+	72115	0	1	1	Ambiguous	chr10:22379249-22379458	VIS locus multiple links_1					1
ENSG00000233451	+	51896	0	1	1	Ambiguous	chr10:22379249-22379458	VIS locus multiple links_2					1
KIAA1217	+	338706	0	93	6	Sens(RevPrimer)	chr10:24240953-24241065						1																4761.9
KIAA1217	+	338706	8734	1	1	Ambiguous	chr10:24556576-24556758						1																																				919.963
APBB1IP	+	129463	0	2	2	Ambiguous	chr10:26530507-26530560						1																									1538.46
ABI1	-	114363	0	8	8	Ambiguous	chr10:26766985-26767007						1																											7843.14
ABI1	-	114363	0	2	2	Ambiguous	chr10:26807908-26807962						1												2072.54
ABI1	-	114363	8612	1	2	AnitSense(ForPrimer)	chr10:26869569-26869635						1																																1971.09
RAB18	+	37936	461	624,1	640,1	AnitSense(ForPrimer),Ambiguous	chr10:27503661-27503843		chr10:27503661-27503843	chr10:27503661-27503843			2																				8024.07				1176.47
MKX	-	72946	37061	77	77	Ambiguous	chr10:27635688-27635813						1																										936.33
WAC	+	89995	0	2	1	Sens(RevPrimer)	chr10:28609764-28609793						1
LINC01517	+	198405	121004	1	1	Ambiguous	chr10:29062913-29062937						1																				1003.01
LYZL1	+	22163	83546	2	2	Ambiguous	chr10:29205490-29205524						1																								2352.94
PFKP	+	69255	0	374,2318,1,129	376,515,1,131	AnitSense(ForPrimer),Sens(RevPrimer),Ambiguous,AnitSense(ForPrimer)	chr10:3068564-3068852						4								5401.23										9082.65		1003.01
ZNF438	-	187234	0	1	1	Ambiguous	chr10:30866876-30866919						1
RPL34P19	+	670	13804	5,3,4,1	5,3,4,1	Ambiguous,Ambiguous,Ambiguous,Ambiguous	chr10:31970040-31970081						4
PARD3	-	705736	25438	2,1	2,1	Ambiguous,Ambiguous	chr10:34084076-34084123						1			1025.64
SS18L2P1	+	213	2175				chr10:34872975-34873035						1
CREM	+	86108	0	1	1	Ambiguous	chr10:35144526-35144564						1																													1855.29
CCNY-AS1	-	21070	0	1	1	Ambiguous	chr10:35335954-35336280						1
MTND5P17	-	1603	31871	980	975	Sens(RevPrimer)	chr10:36400817-36401011						1
ENSG00000238176	+	3824	35102	1	1	Ambiguous	chr10:36904763-36905007						1
ARL6IP1P2	+	563	48368	1	1	Ambiguous	chr10:37043952-37044039						1
ENSG00000233832	+	105	682441	1,1	1,1	Ambiguous,Ambiguous	chr10:39465548-39465614						2																																	753.58
KSR1P1	-	240	347874	1	1	Ambiguous	chr10:41801303-41801436						1
LINC00702	-	42772	37964	704	703	Sens(RevPrimer)	chr10:4281875-4282029						1
MIR5100	+	119	28232	23227	23229	Ambiguous,AnitSense(ForPrimer)	chr10:43025912-43026384						2								1543.21
HNRNPF	-	23569	0	3992,2,1	4005,2,2	AnitSense(ForPrimer),Ambiguous,AnitSense(ForPrimer)	chr10:43396538-43396602		chr10:43396538-43396602				3												2072.54								15045.1						1404.49
MANCR	-	96922	24930	2	2	Ambiguous	chr10:4556309-4556365						1																	2583.98
PTPN20	+	90895	23805	2	2	Ambiguous	chr10:47026126-47026145						1
LINC00705	+	27260	28809	90	87	Sens(RevPrimer)	chr10:4711530-4711725						1											3699.14
VSTM4	-	101287	0	4	4	Ambiguous	chr10:49082516-49082598						1
OGDHL	-	27683	16985	2	1	Sens(RevPrimer)	chr10:49717615-49717656						1
OGDHL	-	27683	4615	1,1	15,2	AnitSense(ForPrimer),AnitSense(ForPrimer)	chr10:49729802-49730026						1																		1362.4
SGMS1	-	318357	0	2,754,2	1,739,2	Sens(RevPrimer),Sens(RevPrimer),Ambiguous	chr10:50358103-50358139		chr10:50358103-50358139	chr10:50358103-50358139			3																				1504.52	1529.06					4681.65
PRKG1	+	1223864	0	2	2	Ambiguous	chr10:51756878-51756900						1																						5154.64
PCDH15	-	998461	0	1789,2	1789,2	Ambiguous,Ambiguous	chr10:53885716-53885748						2				2816.9										4615.38
PCDH15	-	998461	0	4	4	Ambiguous	chr10:53985548-53985568						1																									2051.28
ENSG00000287566	-	4668	2273	121	121	Ambiguous	chr10:5547202-5547373						1						3401.36
GDI2	-	48212	0	2	2	Ambiguous	chr10:5811989-5812010						1
PHYHIPL	+	71128	0	1	1	Ambiguous	chr10:59184627-59184667						1					1369.86
ANK3	-	363578	0	150	150	Ambiguous	chr10:60138247-60138427						1																							3384.09
ANK3	-	363578	0	1	1	Ambiguous	chr10:60341748-60341805						1
CABCOCO1	+	103838	0				chr10:61757342-61757388						1																						7731.97
ENSG00000285837	+	297820	0	5111	5103	Sens(RevPrimer)	chr10:62639807-62639851						1																						27061.8
LINC02929	+	151564	0	5111	5103	Sens(RevPrimer)	chr10:62639807-62639851						1																						27061.8
JMJD1C	-	298753	0	228	228	Ambiguous	chr10:63265903-63265978						1
ENSG00000286373	+	25098	0	389,2231,1,1,2	390,2232,1,1,2	AnitSense(ForPrimer),AnitSense(ForPrimer),Ambiguous,Ambiguous,Ambiguous	chr10:63634451-63634900		chr10:63634451-63634900				2																													1855.29
MRPL35P2	-	511	0	389,2231,1,1,2	390,2232,1,1,2	AnitSense(ForPrimer),AnitSense(ForPrimer),Ambiguous,Ambiguous,Ambiguous	chr10:63634451-63634900		chr10:63634451-63634900				2																													1855.29
ANXA2P3	+	1008	10573	1	1	Ambiguous	chr10:64837151-64837273						1
CTNNA3	-	1783673	0	6	6	Ambiguous	chr10:67222612-67222632						1		2844.95
DNAJC12	-	41520	0	16	16	Ambiguous	chr10:67816392-67816731						1															2000
SIRT1	+	33735	0	4	4	Ambiguous	chr10:67911992-67912062						1																									2051.28
HERC4	-	153379	0	417	419	AnitSense(ForPrimer)	chr10:68074616-68074655						1				11267.6
PBLD	-	50269	0				chr10:68331244-68331267						1														12307.7
ENSG00000285871	+	3849	0	66	66	Ambiguous	chr10:68899593-68899614						1																										3277.16
TSPAN15	+	56202	4402	331	336	AnitSense(ForPrimer)	chr10:69446850-69447063						1																					3567.78
RPS25P9	-	252	428	1,3	1,1	Ambiguous,Sens(RevPrimer)	chr10:70199666-70199858						2																																				919.963
PALD1	+	89684	7982	1	1	Ambiguous	chr10:70470682-70470785						1																										936.33
ENSG00000285300	+	150756	24498	4,2,2	4,2,2	Ambiguous,Ambiguous,Ambiguous	chr10:71102307-71102333						3																												2840.91		2475.25		2628.12
SPOCK2	-	29518	1565	4	4	Ambiguous	chr10:72057447-72057469						1																											3921.57
ASCC1	-	120245	0	2	2	Ambiguous	chr10:72119955-72120025						1																									2051.28
DNAJB12	-	22057	1376	130	130	Ambiguous	chr10:72331464-72331487						1																						5154.64
RPL17P50	-	763	19282	1	1	Ambiguous	chr10:72986497-72986551						1
P4HA1	-	89650	0	29,3,2,3,199,47,193,117,204,2077,6,171,236,1727,1,1,37,1,1,789,1,2,2,1,2,1	17382,29879,10385,9295,27837,12971,9490,4674,2378,17168,1449,2708,465,6657,2,1,5985,1257,1,2788,3,2,2,2,1,2	AnitSense(ForPrimer),AnitSense(ForPrimer),AnitSense(ForPrimer),AnitSense(ForPrimer),AnitSense(ForPrimer),AnitSense(ForPrimer),AnitSense(ForPrimer),AnitSense(ForPrimer),AnitSense(ForPrimer),AnitSense(ForPrimer),AnitSense(ForPrimer),AnitSense(ForPrimer),AnitSense(ForPrimer),AnitSense(ForPrimer),AnitSense(ForPrimer),Ambiguous,AnitSense(ForPrimer),AnitSense(ForPrimer),Ambiguous,AnitSense(ForPrimer),A…	chr10:73096041-73096629		chr10:73096041-73096629		chr10:73096041-73096629	chr10:73096041-73096629	19							15082.3	16975.3	36842.1	16333.4						26984.1		2724.8												4950.5	11065	9855.43	11303.7
ENSG00000272630	-	3254	563	2333,2	2331,2	Sens(RevPrimer),Ambiguous	chr10:73097442-73097481						2													2894.36	13846.2
ENSG00000231601	+	967	8912	2	2	Ambiguous	chr10:735059-735080						1																		1816.53
USP54	-	93805	0	2	2	Ambiguous	chr10:73511501-73511583						1
ZNF503-AS1	+	85513	0	2	2	Ambiguous	chr10:75342651-75342670	VIS locus multiple links_1					1																														2475.25
ENSG00000270087	-	121521	0	2	2	Ambiguous	chr10:75342651-75342670	VIS locus multiple links_2					1																														2475.25
LRMDA	+	1128545	0	1	1	Ambiguous	chr10:75746407-75746520						1																						2577.32
ENSG00000252888	-	126	131915	1	1	Ambiguous	chr10:76703393-76703462						1
KCNMA1	-	752927	0	2	2	Ambiguous	chr10:77295926-77295945						1
KCNMA1	-	752927	0	2000	2000	Ambiguous	chr10:77373859-77373986						1
ITIH2	+	46205	0	1	1	Ambiguous	chr10:7741165-7741195						1													1447.18
DLG5	-	135965	0	693,641,1	200,644,1	Sens(RevPrimer),AnitSense(ForPrimer),Ambiguous	chr10:77900006-77900525		chr10:77900006-77900525				3
ENSG00000228683	-	961	49797	1	1	Ambiguous	chr10:78746818-78747002						1
ZMIZ1	+	247554	0	59	59	Ambiguous	chr10:79088759-79088883						1																1587.3
ZMIZ1	+	247554	0	474	474	Ambiguous	chr10:79156867-79156899						1																																			12232.4
ZCCHC24	-	63300	0	2	2	Ambiguous	chr10:79411668-79411779						1																2380.95
WARS2P1	-	537	27349	68	68	Ambiguous	chr10:80968549-80968587						1
RPA2P2	-	796	324706	2,10	2,10	Ambiguous,Ambiguous	chr10:81462040-81462059		chr10:81462040-81462059				2																																		2400.96
NRG3	+	1111985	0	1,1	1,1	Ambiguous,Ambiguous	chr10:82347482-82347681						2
NRG3	+	1111985	0	2	2	Ambiguous	chr10:82941321-82941340						1																							3384.09
RNU6-478P	-	110	38442	1	1	Ambiguous	chr10:83029382-83029520						1
ENSG00000288218	+	1019	189300	2	1	Sens(RevPrimer)	chr10:84966949-84967030						1
MMRN2	-	22076	0	1129,6710,3969,1540,351,4,6803	1134,6706,3969,88,350,1,3545	AnitSense(ForPrimer),Sens(RevPrimer),Ambiguous,Sens(RevPrimer),Sens(RevPrimer),Sens(RevPrimer),Sens(RevPrimer)	chr10:86948469-86948828	VIS locus multiple links_1	chr10:86948469-86948828				7							13025.6										3875.97	6357.86							8205.13
ENSG00000281974	+	1199	0	1129,6710,3969,1540,351,4,6803	1134,6706,3969,88,350,1,3545	AnitSense(ForPrimer),Sens(RevPrimer),Ambiguous,Sens(RevPrimer),Sens(RevPrimer),Sens(RevPrimer),Sens(RevPrimer)	chr10:86948469-86948828	VIS locus multiple links_2	chr10:86948469-86948828				7							13025.6										3875.97	6357.86							8205.13
ADIRF-AS1	-	5572	0	211,123,1,776,265,605,43,2,55,159,1332,126,189,51,16,835,1228,1,214,926,3,1,1,5189,2,2,1303,645,242,1081	208,4362,1,770,315,1759,106,12409,54,3421,16450,1001,191,1481,118,2025,1227,1,324,922,3,1,1,5172,1,2,1308,645,242,1080	Sens(RevPrimer),AnitSense(ForPrimer),Ambiguous,Sens(RevPrimer),AnitSense(ForPrimer),AnitSense(ForPrimer),AnitSense(ForPrimer),AnitSense(ForPrimer),Sens(RevPrimer),AnitSense(ForPrimer),AnitSense(ForPrimer),AnitSense(ForPrimer),AnitSense(ForPrimer),AnitSense(ForPrimer),AnitSense(ForPrimer),AnitSense(ForPrimer),Sens(RevPrimer),Ambiguous,AnitSense(ForPrimer),Sens(RevPrimer),Ambiguous,Ambiguous,Ambigu…	chr10:86968966-86969434	VIS locus multiple links_1	chr10:86968966-86969434				24					16438.4	13605.4		3086.42							2000	27777.8			10169.5					8235.29	2051.28	936.33		76704.5	4638.22		2766.25	2628.12		1200.48		12879.5
ADIRF	+	2434	0	211,123,1,776,265,605,43,2,55,159,1332,126,189,51,16,835,1228,1,214,926,3,1,1,5189,2,2,1303,645,242,1081	208,4362,1,770,315,1759,106,12409,54,3421,16450,1001,191,1481,118,2025,1227,1,324,922,3,1,1,5172,1,2,1308,645,242,1080	Sens(RevPrimer),AnitSense(ForPrimer),Ambiguous,Sens(RevPrimer),AnitSense(ForPrimer),AnitSense(ForPrimer),AnitSense(ForPrimer),AnitSense(ForPrimer),Sens(RevPrimer),AnitSense(ForPrimer),AnitSense(ForPrimer),AnitSense(ForPrimer),AnitSense(ForPrimer),AnitSense(ForPrimer),AnitSense(ForPrimer),AnitSense(ForPrimer),Sens(RevPrimer),Ambiguous,AnitSense(ForPrimer),Sens(RevPrimer),Ambiguous,Ambiguous,Ambigu…	chr10:86968966-86969434	VIS locus multiple links_2	chr10:86968966-86969434				24					16438.4	13605.4		3086.42							2000	27777.8			10169.5					8235.29	2051.28	936.33		76704.5	4638.22		2766.25	2628.12		1200.48		12879.5
MINPP1	+	48569	0	247	247	Ambiguous	chr10:87528466-87528735						1
RNLS	-	299217	0	1	1	Ambiguous	chr10:88406085-88406144						1
LINC02676	+	16608	36582	4511,2	4504,2	Sens(RevPrimer),Ambiguous	chr10:8861346-8861407						1																						20618.6
PANK1-AS1	+	6873	0	160	160	Ambiguous	chr10:89645599-89645814						1															2000
ENSG00000223808	+	3344	64244	1544,1	1529,1	Sens(RevPrimer),Ambiguous	chr10:9037711-9037893						1
ENSG00000223808	+	3344	87556	151382	21241384	AnitSense(ForPrimer),AnitSense(ForPrimer)	chr10:9061023-9061366						2																																		10204.1	9174.31
ENSG00000289228	-	268270	0	1	1	Ambiguous	chr10:91394269-91394390						1
ENSG00000289228	-	268270	0	571	570	Sens(RevPrimer)	chr10:91554245-91554312						1																															2766.25
IL9RP2	-	5872	6154	352	353	AnitSense(ForPrimer)	chr10:92418-92670						1													1447.18
KIF11	+	62266	1647	1136	1140	AnitSense(ForPrimer)	chr10:92657041-92657075						1																								4705.88
ENSG00000287120	-	16795	0	1636	1636	Ambiguous	chr10:9301542-9301566						1													11577.4
EXOC6	+	210971	0	2	2	Ambiguous	chr10:93039862-93039884						1																										1872.66
MYOF	-	175906	0	1067,1	534,1	Sens(RevPrimer),Ambiguous	chr10:93437710-93437828						1																														1237.62
HSP90AB7P	-	2454	199387	1	1	Ambiguous	chr10:9522470-9522576						1							457.038
SORBS1	-	249599	0	1	1	Ambiguous	chr10:95464510-95464547						1					1369.86
ENTPD1-AS1	-	357264	0	1	1	Ambiguous	chr10:95982880-95982966	VIS locus multiple links_1					1
CC2D2B	+	125771	0	1	1	Ambiguous	chr10:95982880-95982966	VIS locus multiple links_2					1
PIK3AP1	-	127200	0	1	1	Ambiguous	chr10:96717059-96717239						1
MIR607	-	96	19633	14	14	Ambiguous	chr10:96808959-96809036						1																									2051.28
LCOR	+	163659	0	1	1	Ambiguous	chr10:96903173-96903203						1
HSP90AB7P	-	2454	23673	26	26	Ambiguous	chr10:9698269-9698290						1																																2628.12
FRAT2	-	2233	0				chr10:97333238-97333284						1
ENSG00000289758	-	32919	0				chr10:98416521-98416551	VIS locus multiple links_1					1												4145.08
HPS1	-	30738	0				chr10:98416521-98416551	VIS locus multiple links_2					1												4145.08
GOT1-DT	+	32122	0	1	1	Ambiguous	chr10:99436242-99436376						1
ABCC2	+	69955	3801	486	486	Ambiguous	chr10:99778797-99778839						1															4000
DNMBP	-	134371	0	1	1	Ambiguous	chr10:99978583-99978621						1																																1314.06
MTMR12P1	+	546	19214	1	1	Ambiguous	chr11:101228663-101228710						1																											1960.78
MTMR12P1	+	546	96722	271	268	Sens(RevPrimer)	chr11:101306171-101306319						1				5633.8
TRPC6	-	132444	112922	408,1	407,1	Sens(RevPrimer),Ambiguous	chr11:101338414-101338642						2				1408.45																							3921.57
CEP126	+	86053	0	447,1	449,1	AnitSense(ForPrimer),Ambiguous	chr11:101962209-101962374						2			1025.64																				7614.22
CEP126	+	86053	0	1	1	Ambiguous	chr11:101965029-101965155						1												1036.27
YAP1	+	122978	0	7097,2,4	7056,2,2	Sens(RevPrimer),Ambiguous,Sens(RevPrimer)	chr11:102120743-102120908		chr11:102120743-102120908				3	9451.81																			1504.52						1872.66
SBF2	-	515552	0	261,1	262,1	AnitSense(ForPrimer),Ambiguous	chr11:10240690-10240856						2																															2766.25
MMP20-AS1	+	20704	2792	163	163	Ambiguous	chr11:102630861-102631052						1												1554.4
MMP3	-	7809	7462	1	1	Ambiguous	chr11:102851070-102851109						1
ENSG00000280773	+	61	70723	2	2	Ambiguous	chr11:104323373-104323392						1																										1872.66
LINC02552	-	163429	0	4	4	Ambiguous	chr11:104473114-104473135						1		4978.66
CASP1P1	-	679	1544	2	2	Ambiguous	chr11:105124882-105124924						1
Metazoa_SRP	-	287	35321	2	2	Ambiguous	chr11:105388276-105388295						1
GUCY1A2	-	344458	0	2	2	Ambiguous	chr11:106743676-106743695						1																								2352.94
GUCY1A2	-	344458	0	1	1	Ambiguous	chr11:106985642-106985848						1
CUL5	+	98864	0	2413,2	2424,2	AnitSense(ForPrimer),Ambiguous	chr11:108093980-108094067						2											8631.32														2051.28
ZBED5-AS1	+	50754	21344	1007,1,1	1006,1,1	Sens(RevPrimer),Ambiguous,Ambiguous	chr11:10930315-10930495						3			1025.64										5788.71														1960.78
LINC02715	-	82243	0	6	6	Ambiguous	chr11:109757896-109757992						1																		4541.33
ARHGAP20	-	135395	23725	3,2,2,2	1,1,2,1	Sens(RevPrimer),Sens(RevPrimer),Ambiguous,Sens(RevPrimer)	chr11:110553247-110553318						4								4629.63		666.667
POU2AF3	+	10190	3078	746,1	741,1	Sens(RevPrimer),Ambiguous	chr11:111311812-111311988						1																																	753.58
DRD2	-	65794	10569	2	2	Ambiguous	chr11:113485966-113486007						1														3076.92
TMPRSS5	-	18759	0	4	4	Ambiguous	chr11:113699247-113699297						1
NXPE2	+	28543	54515	2	2	Ambiguous	chr11:114761583-114761641						1																									2051.28
NXPE2	+	28543	160983	2	2	Ambiguous	chr11:114868051-114868070						1																														2475.25
LINC02151	-	4083	214712	4	4	Ambiguous	chr11:116281837-116281856						1											2466.09
SIK3	-	255027	0	1	1	Ambiguous	chr11:116948095-116948287						1																											1960.78
ENSG00000254851	+	3055	3571	2,2,2	2,2,2	Ambiguous,Ambiguous,Ambiguous	chr11:117131907-117131957						2
ENSG00000255309	-	333	5081	2	2	Ambiguous	chr11:11764513-11764532						1
CD3E	+	11444	50	1139	1145	AnitSense(ForPrimer)	chr11:118316222-118316491						1
PHLDB1	+	50414	0				chr11:118621682-118621769						3	1890.36										16646.1	2072.54
DPAGT1	-	5344	0				chr11:119101300-119101461		chr11:119101300-119101461				2																																		7202.88
ENSG00000289124	+	576	1257				chr11:119103324-119103861		chr11:119103324-119103861	chr11:119103324-119103861			22					1369.86		1371.11	1543.21	2631.58								11627.9	41326.1	27118.6													1314.06				13799.4
NECTIN1	-	68209	0	235	233	Sens(RevPrimer)	chr11:119664814-119665101						1																									1025.64
POU2F3	+	79806	0	881	885	AnitSense(ForPrimer)	chr11:120280021-120280146						1															15000
ARHGEF12	+	153525	0	2	1	Sens(RevPrimer)	chr11:120397237-120397339						1																																		1800.72
MICAL2	+	153196	0	1	1	Ambiguous	chr11:12165011-12165087						1					1369.86
MICAL2	+	153196	0	336676	337675	AnitSense(ForPrimer),Sens(RevPrimer)	chr11:12249896-12250178		chr11:12249896-12250178				2																																			9174.31
UBASH3B	+	158752	0	1	1	Ambiguous	chr11:122743273-122743307						1
CLMP	-	125377	0	24	19	Sens(RevPrimer)	chr11:123111372-123111599						1		1422.48
PARVA	+	157786	0				chr11:12378356-12378397						1			10769.2
ENSG00000290781	-	2896	7609	1	1	Ambiguous	chr11:123831067-123831426						1																														1237.62
OR10G7	-	5313	0	2	2	Ambiguous	chr11:124039045-124039064						1	1890.36
OR8B7P	-	919	561	1	2	AnitSense(ForPrimer)	chr11:124326349-124326462						1
VSIG2	-	4782	0	178	177	Sens(RevPrimer)	chr11:124751823-124752084						1																								2352.94
ENSG00000255087	+	94417	29635	2	1	Sens(RevPrimer)	chr11:127145815-127145866						1															3000
ZNF123P	-	1196	5769	4,4,2,4,8	4,4,2,4,8	Ambiguous,Ambiguous,Ambiguous,Ambiguous,Ambiguous	chr11:129302249-129302269						5							1828.15			2666.67
TMEM45B	+	44156	0				chr11:129819702-129819988		chr11:129819702-129819988				4												5181.35								10030.1				5882.35				12784.1
ST14	+	50581	0	1	1	Ambiguous	chr11:130175527-130175640						1																						2577.32
ENSG00000255155	-	214	30523	1	1	Ambiguous	chr11:130513965-130514120						1																																		1200.48
ENSG00000255155	-	214	8886	11694	11688	Ambiguous,Sens(RevPrimer)	chr11:130535615-130535757						2												1036.27													4615.39
MIR8052	+	69	11559	1	3	AnitSense(ForPrimer)	chr11:130654991-130655176						1			2051.28
MIR8052	+	69	1848	1	1	Ambiguous	chr11:130664645-130664887						1																																	753.58
BMAL1	+	109477	0	1,2082,1	1,2089,1	Ambiguous,AnitSense(ForPrimer),Ambiguous	chr11:13331709-13332057						1		9246.09
B3GAT1-DT	+	93361	0	1	1	Ambiguous	chr11:134414841-134415054						1
CALCP	+	469	17042	2	2	Ambiguous	chr11:14925027-14925049						1											1849.57
SOX6	-	390098	0	1	1	Ambiguous	chr11:16189417-16189452						1																																		1200.48
KRTAP5-5	+	1156	7695	1	1	Ambiguous	chr11:1638624-1638884						1																			3389.83
ABCC8	-	83961	0	1	1	Ambiguous	chr11:17428503-17428537						1
IFITM10	-	18190	0				chr11:1749123-1749172	VIS locus multiple links_1					1		15647.2
ENSG00000250644	-	29134	0				chr11:1749123-1749172	VIS locus multiple links_2					1		15647.2
ENSG00000250644	-	29134	0				chr11:1751918-1752148						1													4341.53
SERGEF	-	225000	0	3749	3726	Sens(RevPrimer)	chr11:17811434-17811489						1		14224.8
SERGEF	-	225000	0	400	405	AnitSense(ForPrimer)	chr11:17811768-17812033						1
SYT8	+	2532	13954	1,3	1,4	Ambiguous,AnitSense(ForPrimer)	chr11:1820911-1821036						1
TSG101	-	46632	0	634	640	AnitSense(ForPrimer)	chr11:18490854-18491010	VIS locus multiple links_1					1					5479.45
YWHABP2	-	713	0	634	640	AnitSense(ForPrimer)	chr11:18490854-18491010	VIS locus multiple links_2					1					5479.45
UEVLD	-	59126	0	1,2	1,2	Ambiguous,Ambiguous	chr11:18556223-18556351						1					2739.73
NAV2	+	408765	0	3,18,2	1,1,1	Sens(RevPrimer),Sens(RevPrimer),Sens(RevPrimer)	chr11:19768354-19768594						1							685.558
HTATIP2	+	20069	882				chr11:20362781-20362832						1																						7731.97
ASCL2	-	2091	0	1416	1419	AnitSense(ForPrimer)	chr11:2269256-2269293						1
THAP12P4	+	2363	17418	2	1	Sens(RevPrimer)	chr11:23497847-23497902						1																	1291.99
LINC02686	-	26729	153741	2	2	Ambiguous	chr11:24081715-24081736						1											2466.09
Y_RNA	+	100	3114				chr11:24459123-24459232						1
LUZP2	+	585586	0	1	2	AnitSense(ForPrimer)	chr11:24766423-24766504						1																						3865.98
ENSG00000255026	+	950	0	2	4	AnitSense(ForPrimer)	chr11:288410-288455						1	2835.54
SLC22A18	+	22969	0	338	338	Ambiguous	chr11:2912003-2912024						1
MPPED2	-	176130	0				chr11:30520528-30520640						2																								8823.51		1404.49
ENSG00000288681	+	6865	0	34	30	Sens(RevPrimer)	chr11:310014-310274						1																									2051.28
ENSG00000254910	-	1003	0	34	30	Sens(RevPrimer)	chr11:310014-310274						1																									2051.28
ENSG00000284969	-	24196	0	1944,1,1	1968,1,1	AnitSense(ForPrimer),Ambiguous,Ambiguous	chr11:33721959-33722087	VIS locus multiple links_1					3	945.18											1036.27														10299.6
CD59	-	33414	0	1944,1,1	1968,1,1	AnitSense(ForPrimer),Ambiguous,Ambiguous	chr11:33721959-33722087	VIS locus multiple links_2					3	945.18											1036.27														10299.6
CD59	-	33414	0	264	262	Sens(RevPrimer)	chr11:33732852-33733144						1					2739.73
EHF	+	42196	0	15	8	Sens(RevPrimer)	chr11:34623152-34623385						1																									3076.92
EHF	+	42196	0	548	547	Sens(RevPrimer)	chr11:34630749-34631024						1														3076.92
EHF	+	42196	0	259	258	Sens(RevPrimer)	chr11:34642523-34642731						1				4225.35
EHF	+	42196	19707				chr11:34682994-34683148						1
PDHX	+	79511	0	1	1	Ambiguous	chr11:34991906-34991938						1													1447.18
SLC1A2	-	168354	0	2	2	Ambiguous	chr11:35281004-35281023						1																														2475.25
LDLRAD3	+	288075	2893	2	2	Ambiguous	chr11:36235028-36235049						1										1333.33
ENSG00000254498	+	1551	235737	542	542	Ambiguous	chr11:36933603-36933656						1															14000
LINC01493	+	39873	33114	1002,1	1009,1	AnitSense(ForPrimer),Ambiguous	chr11:38719436-38719571						2	945.18																							2941.18
LINC02740	-	62571	0	1531	1543	AnitSense(ForPrimer)	chr11:42205290-42205432						1
LINC02740	-	62571	2740	2	2	Ambiguous	chr11:42256460-42256506						1																					1529.06
LINC02740	-	62571	203715	1	1	Ambiguous	chr11:42457435-42457497						1
LINC02704	-	1439	16508	8	9	AnitSense(ForPrimer)	chr11:44678264-44678355						1
LINC02704	-	1439	2921	1	1	Ambiguous	chr11:44691902-44691942						1
LINC02685	+	4259	153				chr11:44978180-44978289						1									23684.2
PRDM11	+	88471	0	2	2	Ambiguous	chr11:45224323-45224368	VIS locus multiple links_1					1
ENSG00000254664	-	19478	0	2	2	Ambiguous	chr11:45224323-45224368	VIS locus multiple links_2					1
LINC02687	+	17112	0	2	2	Ambiguous	chr11:45375152-45375171						1																															2766.25
CREB3L1	+	43748	561	2	2	Ambiguous	chr11:46277049-46277101						1																				1504.52
AMBRA1	-	197610	0	2	2	Ambiguous	chr11:46463392-46463473						1																								2352.94
LRP4-AS1	+	28006	0	4	4	Ambiguous	chr11:46850670-46850693						1		2844.95
LRP4-AS1	+	28006	0	3	2	Sens(RevPrimer)	chr11:46862336-46862406	VIS locus multiple links_1					1																					2548.42
LRP4	-	61834	0	3	2	Sens(RevPrimer)	chr11:46862336-46862406	VIS locus multiple links_2					1																					2548.42
FNBP4	-	50848	808				chr11:47768148-47768212						2	13232.5											1036.27
OR4C2P	+	1064	6556	1	1	Ambiguous	chr11:48413538-48413654						1
ENSG00000214883	+	13275	0	1	1	Ambiguous	chr11:50416660-50416719						1
ENSG00000239920	-	424043	0	4	4	Ambiguous	chr11:5496677-5496707						1																										1872.66
ENSG00000239920	-	424043	0				chr11:5623878-5624181	VIS locus multiple links_1					1			2564.1
TRIM6-TRIM34	+	47674	0				chr11:5623878-5624181	VIS locus multiple links_2					1			2564.1
OR5M13P	-	937	7288	1,2	2,2	AnitSense(ForPrimer),Ambiguous	chr11:56590082-56590138						2
SSRP1	-	9905	0	1	1	Ambiguous	chr11:57334659-57334914						1					1369.86
SSRP1	-	9905	297	609	614	AnitSense(ForPrimer)	chr11:57336188-57336381						1
ZFP91	+	42488	0				chr11:58579183-58579290	VIS locus multiple links_1					1																				6018.05
ZFP91-CNTF	+	45395	0				chr11:58579183-58579290	VIS locus multiple links_2					1																				6018.05
ENSG00000255959	-	6970	0	1,2	1,2	Ambiguous,Ambiguous	chr11:60838688-60838749						1																	2583.98
ENSG00000250230	+	19057	2154	814,1	814,1	Ambiguous,Ambiguous	chr11:61609703-61609833						2													1447.18										6768.19
FADS1	-	17377	687				chr11:61817689-61818244		chr11:61817689-61818244				22							914.077	1543.21		2000							2583.98	7266.12				2577.32								4331.69	1383.13		3014.32			2299.91
ENSG00000279491	+	1762	1098	502	500	Sens(RevPrimer)	chr11:61970587-61970671						1																								2352.94
ENSG00000279491	+	1762	2266	86	86	Ambiguous	chr11:61971755-61971784						1																									1538.46
ENSG00000254404	-	47123	760	638,2	634,1	Sens(RevPrimer),Sens(RevPrimer)	chr11:62261308-62261460						1		7112.38
SCGB2A2	+	3003	2917	1	2	AnitSense(ForPrimer)	chr11:62266817-62267241						1																															2766.25
AHNAK	-	30905	0				chr11:62518499-62518519						2																														6806.93
MTA2	-	8652	0	14	14	Ambiguous	chr11:62599438-62599643						1																									1025.64
UBXN1	-	2574	456	227	229	AnitSense(ForPrimer)	chr11:62679528-62679716						1																																		7202.88
WDR74	-	6680	120	1,2,1,1,3638,1	1,2,1,1,3642,2	Ambiguous,Ambiguous,Ambiguous,Ambiguous,AnitSense(ForPrimer),AnitSense(ForPrimer)	chr11:62839709-62839839		chr11:62839709-62839839	chr11:62839709-62839839		chr11:62839709-62839839	4																												15625
PLAAT5	-	29764	6851	2	2	Ambiguous	chr11:63454501-63454553						1
MACROD1	-	167556	0				chr11:64108539-64108559	VIS locus multiple links_1					4														9230.77																7425.73
FLRT1	+	83241	0				chr11:64108539-64108559	VIS locus multiple links_2					4														9230.77																7425.73
TRIM3	-	25329	1030				chr11:6474970-6475084						3											1233.05	4663.22														1404.49
FRMD8	+	26889	0	1,7,1	283,2201,1	AnitSense(ForPrimer),AnitSense(ForPrimer),Ambiguous	chr11:65413103-65413419						2					5479.45
RN7SL309P	+	286	10215	2	1	Sens(RevPrimer)	chr11:65685275-65685337						1																					1529.06
TSGA10IP	+	14487	1877	2	2	Ambiguous	chr11:65943584-65943603						1
BRD9P1	+	560	0	1	1	Ambiguous	chr11:66390120-66390157						1
C11orf86	+	1706	4121	1	1	Ambiguous	chr11:66981129-66981286						1																								1176.47
C11orf86	+	1706	7421	3	4	AnitSense(ForPrimer)	chr11:66984429-66984779						1			1538.46
RHOD	+	15171	6753	1	4	AnitSense(ForPrimer)	chr11:67078769-67079179						1												1554.4
KDM2A	+	138820	0	112	111	Sens(RevPrimer)	chr11:67204895-67205115						1	1417.77
GRK2	+	20084	0	2887	2887	Ambiguous	chr11:67271073-67271112						1																							10152.3
ANKRD13D	+	13182	1050	560,1	562,1	AnitSense(ForPrimer),Ambiguous	chr11:67288048-67288253						2											1233.05										6625.9
ANKRD13D	+	13182	218				chr11:67302701-67302988		chr11:67302701-67302988				7					4109.59	23809.5										7936.51																			9174.31
POLD4	-	2775	5486	3370	3371	AnitSense(ForPrimer)	chr11:67345237-67345286						1																							11844.3
POLD4	-	2775	3367	381	386	AnitSense(ForPrimer)	chr11:67347311-67347405						1				7746.48
ENSG00000256514	-	22013	0	1869,1,1,1	1859,1,1,1	Sens(RevPrimer),Ambiguous,Ambiguous,Ambiguous	chr11:67355611-67355744		chr11:67355611-67355744				4	945.18										1233.05										1019.37					7490.64
ENSG00000256514	-	22013	0	58	58	Ambiguous	chr11:67373340-67373535	VIS locus multiple links_1					1																									2051.28
CLCF1	-	9431	0	58	58	Ambiguous	chr11:67373340-67373535	VIS locus multiple links_2					1																									2051.28
ENSG00000275484	+	517	16	1	1	Ambiguous	chr11:67374947-67375082						1			1025.64
ENSG00000275484	+	517	4248				chr11:67379179-67379273						1		24182.1
KMT5B	-	58434	1471	3695	133	Sens(RevPrimer)	chr11:68214766-68214971						1																																		23409.3
PPP6R3	+	154583	1174	1360	1359	Ambiguous,Sens(RevPrimer)	chr11:68459320-68459578						2			2051.28											1538.46
PPP6R3	+	154583	0	4	4	Ambiguous	chr11:68514731-68514816						1																				2006.02
PPP6R3	+	154583	0	2	2	Ambiguous	chr11:68587511-68587566						1
LINC02701	+	3879	3365	10	10	Ambiguous	chr11:68867280-68867299						1											2466.09
ENSG00000283415	-	104937	0	1,1	1,1	Ambiguous,Ambiguous	chr11:6907234-6907309						2							457.038
ENSG00000261070	-	24337	0	1	1	Ambiguous	chr11:69168837-69168880						1																									1025.64
LINC01488	+	9342	0	2	2	Ambiguous	chr11:69488551-69488573						1											2466.09
LINC01488	+	9342	19867	818	817	Sens(RevPrimer)	chr11:69514818-69515059						1
LINC01488	+	9342	29050				chr11:69524001-69524614						7																		1816.53																		2299.91
CCND1	+	13319	2397	122,1,8225,679,678,211,99,2,2	589,4712,8345,678,678,211,103,2,2	AnitSense(ForPrimer),AnitSense(ForPrimer),AnitSense(ForPrimer),Sens(RevPrimer),Ambiguous,Ambiguous,AnitSense(ForPrimer),Ambiguous,Ambiguous	chr11:69637615-69638759		chr11:69637615-69638759	chr11:69637615-69638759	chr11:69637615-69638759		9	5671.08											4145.08			6000					3009.03	2038.74			1176.47	3589.74	1872.66
CCND1	+	13319	255				chr11:69640787-69640901						2											7398.27														1025.64
CCND1	+	13319	0	22	22	Ambiguous	chr11:69653823-69653970						1											1233.05
CCND1	+	13319	1044	1	4	AnitSense(ForPrimer)	chr11:69655517-69655753						1																				1003.01
ENSG00000260679	-	5176	1079	6	6	Ambiguous	chr11:69927891-69927910						1																											3921.57
ANO1	+	111214	0	2	2	Ambiguous	chr11:70097480-70097499						1
FADD	+	4095	0	1798,6460,803,572,18644,16521,130,1978,6519,1078,1217,1340,1248,79,60,49,16,214,683,410,92,2,16,1212,3	49,1,50,574,483,62,132,2009,469,1097,1257,260,325,66,62,49,16,214,237,410,50,2,6,1218,1	Sens(RevPrimer),Sens(RevPrimer),Sens(RevPrimer),AnitSense(ForPrimer),Sens(RevPrimer),Sens(RevPrimer),AnitSense(ForPrimer),AnitSense(ForPrimer),Sens(RevPrimer),AnitSense(ForPrimer),AnitSense(ForPrimer),Sens(RevPrimer),Sens(RevPrimer),Sens(RevPrimer),AnitSense(ForPrimer),Ambiguous,Ambiguous,Ambiguous,Sens(RevPrimer),Ambiguous,Sens(RevPrimer),Ambiguous,Sens(RevPrimer),AnitSense(ForPrimer),Sens(RevPr…	chr11:70202951-70203612		chr11:70202951-70203612	chr11:70202951-70203612	chr11:70202951-70203612	chr11:70202951-70203612	24					4109.59	20408.2	5027.42	10030.9		3333.33						4761.9		1816.53										3551.14		32178.2	6915.63	6570.3	13564.4	4201.68		16559.3
ENSG00000289074	-	1338	24868	1496	1524	AnitSense(ForPrimer)	chr11:70244267-70244321						1										7666.66
ENSG00000289074	-	1338	6219	154	161	AnitSense(ForPrimer)	chr11:70262781-70262970						1																							7614.22
CTTN	+	38047	0				chr11:70399509-70399588						1													15919
SHANK2	-	784724	0	403	399	Sens(RevPrimer)	chr11:70804825-70805071						1
SHANK2	-	784724	0	2684	2693	AnitSense(ForPrimer)	chr11:70805566-70805638						1				13380.3
SHANK2	-	784724	0	7754,2,2	7734,2,2	Sens(RevPrimer),Ambiguous,Ambiguous	chr11:70805844-70805921						3			2051.28											2307.69													9803.92
SHANK2	-	784724	0	2	2	Ambiguous	chr11:71143073-71143118						1																					2038.74
SHANK2	-	784724	0	1	1	Ambiguous	chr11:71204787-71204908						1											1233.05
INPPL1	+	14381	0	564	551	Sens(RevPrimer)	chr11:72225119-72225168						1
STARD10	-	39319	0	568,1	568,1	Ambiguous,Ambiguous	chr11:72788158-72788322						1		9957.33
MRPL48	+	77260	895	901	900	Sens(RevPrimer)	chr11:73786913-73786979						1									5263.16
C2CD3	-	158285	0	8	8	Ambiguous	chr11:74016358-74016378						1														3076.92
RPS3	+	7390	0	16687,2,2,2,4	16672,2,2,2,4	Sens(RevPrimer),Ambiguous,Ambiguous,Ambiguous,Ambiguous	chr11:75400464-75400526	VIS locus multiple links_1	chr11:75400464-75400526				5											2466.09	2072.54									15290.5			2352.94		1872.66
SNORD15A	+	148	0	16687,2,2,2,4	16672,2,2,2,4	Sens(RevPrimer),Ambiguous,Ambiguous,Ambiguous,Ambiguous	chr11:75400464-75400526	VIS locus multiple links_2	chr11:75400464-75400526				5											2466.09	2072.54									15290.5			2352.94		1872.66
PPFIBP2	+	139758	0	177	177	Ambiguous	chr11:7580524-7580709						1											1849.57
LINC02761	-	5070	19542	6,2,6	6,2,6	Ambiguous,Ambiguous,Ambiguous	chr11:76235566-76235587						3																														2475.25
GAB2	-	202528	0	1	1	Ambiguous	chr11:78325361-78325555	VIS locus multiple links_1					1																					1019.37
ENSG00000254420	+	119292	0	1	1	Ambiguous	chr11:78325361-78325555	VIS locus multiple links_2					1																					1019.37
ENSG00000255209	-	7334	75378	2	2	Ambiguous	chr11:79529570-79529589						1																																		2400.96
ENSG00000279295	+	1904	174630	2,2,4	2,2,4	Ambiguous,Ambiguous,Ambiguous	chr11:79792150-79792175						3							685.558	3086.42
RPLP2	+	2910	1175	1502	1491	Sens(RevPrimer)	chr11:808705-808792						1				16197.2
COX6A1P4	+	318	37707	1	1	Ambiguous	chr11:80919413-80919610						1
ENSG00000287912	+	256320	0	8	8	Ambiguous	chr11:81287511-81287532						1														3076.92
PCF11	+	28664	0	46	48	AnitSense(ForPrimer)	chr11:83157914-83157973						1																												14204.5
DLG2	-	2172172	0	2	2	Ambiguous	chr11:84903122-84903141						1
FZD4-DT	+	66294	0	2	1	Sens(RevPrimer)	chr11:86981439-86981557						1
FZD4-DT	+	66294	0	1	1	Ambiguous	chr11:87005026-87005143						1																											1960.78
TMEM135	+	290891	495	4844	4835	Sens(RevPrimer)	chr11:87037355-87037439						1												21243.5
ENSG00000279341	-	2567	1040	2	1	Sens(RevPrimer)	chr11:87722272-87722377						1
Y_RNA	-	102	13935	1	2	AnitSense(ForPrimer)	chr11:8863437-8863482						1																					1529.06
ENSG00000255429	-	42975	0	2	2	Ambiguous	chr11:89555452-89555702						1				1408.45
DISC1FP1	+	663845	0	2,2,4,8,6	2,2,4,8,6	Ambiguous,Ambiguous,Ambiguous,Ambiguous,Ambiguous	chr11:90674477-90674497						4												2072.54													2051.28
TAF1D	-	5929	0	1192	1193	Ambiguous,AnitSense(ForPrimer)	chr11:93739906-93740106						2							457.038																							1237.62
SESN3	-	65690	115716	1	1	Ambiguous	chr11:95346917-95346992						1										666.667
JRKL	+	3549	15481	24,12,2,20,2,12,20	24,1,2,20,2,12,20	Ambiguous,Sens(RevPrimer),Ambiguous,Ambiguous,Ambiguous,Ambiguous,Ambiguous	chr11:96409041-96409133						7							1371.11	2314.82		1333.33						3174.6																	1507.16
CNTN5	+	1337937	0	2	2	Ambiguous	chr11:99718501-99718750						1																																	753.58
BLTP3B	-	105803	0	1	1	Ambiguous	chr12:100111262-100111303						1													1447.18
SLC17A8	+	64982	14467	1	1	Ambiguous	chr12:100436521-100436552						1																											1960.78
UTP20	+	106514	0	2	2	Ambiguous	chr12:101349012-101349057						1	1417.77
DRAM1	+	46033	275				chr12:101877226-101877305						1														10769.2
KLRK1-AS1	+	34738	829	925	926	AnitSense(ForPrimer)	chr12:10362723-10362940						1
KLRK1-AS1	+	34738	0	12686	12698	AnitSense(ForPrimer)	chr12:10395053-10395120	VIS locus multiple links_1					1			8717.95
KLRC4-KLRK1	-	36644	0	12686	12698	AnitSense(ForPrimer)	chr12:10395053-10395120	VIS locus multiple links_2					1			8717.95
KLRK1-AS1	+	34738	0	919	924	AnitSense(ForPrimer)	chr12:10395198-10395467	VIS locus multiple links_1					1
KLRC4-KLRK1	-	36644	0	919	924	AnitSense(ForPrimer)	chr12:10395198-10395467	VIS locus multiple links_2					1
GLT8D2	-	61201	0	2	2	Ambiguous	chr12:104017395-104017508						1																										936.33
NOPCHAP1	+	31310	0	2	2	Ambiguous	chr12:104993862-104993890						1													2894.36
ENSG00000286903	+	6836	0	1,688,1	1,689,1	Ambiguous,AnitSense(ForPrimer),Ambiguous	chr12:105236342-105236538						2			1025.64											7692.31
ENSG00000286520	-	4353	74839	1	1	Ambiguous	chr12:105624272-105624329						1																																1314.06
CASC18	+	38763	0	1	1	Ambiguous	chr12:105722143-105722415						1
MAGOHB	-	9417	200	5	4	Sens(RevPrimer)	chr12:10613808-10614061						1													2170.77
SELPLG	-	12000	4437	6	6	Ambiguous	chr12:108617439-108617458						1																										5617.98
KCTD10	-	28646	0				chr12:109477127-109477200						1												6217.62
RN7SKP250	-	321	19790	1	1	Ambiguous	chr12:109682972-109683021						1
GIT2	-	66565	183	697	698	AnitSense(ForPrimer)	chr12:109996550-109996706						1														4615.38
ENSG00000257767	+	37529	0	1549,1	1550,1	AnitSense(ForPrimer),Ambiguous	chr12:111773284-111773473						1
ALDH2	+	50600	0	1549,1	1550,1	AnitSense(ForPrimer),Ambiguous	chr12:111773284-111773473						1
MAPKAPK5	+	59995	0	2,4	2,4	Ambiguous,Ambiguous	chr12:111879145-111879164						2																	2583.98
TMEM116	-	81868	0	103	105	AnitSense(ForPrimer)	chr12:112012866-112013079						1	1890.36
NAA25	-	82095	0				chr12:112107798-112108028						1																											1960.78
ENSG00000257452	-	110124	0	2	2	Ambiguous	chr12:112962568-112962616	VIS locus multiple links_1					1
OAS3	+	34778	0	2	2	Ambiguous	chr12:112962568-112962616	VIS locus multiple links_2					1
DTX1	+	41296	0	2	2	Ambiguous	chr12:113068704-113068723						1
LINC02459	-	2801	14472	2	2	Ambiguous	chr12:114256241-114256262						1
ENSG00000274879	-	179	2747	2	2	Ambiguous	chr12:114932681-114932776						1																							3384.09
ENSG00000257519	+	7427	57165	4,6,2	4,6,2	Ambiguous,Ambiguous,Ambiguous	chr12:115205985-115206005						3							914.077		5263.16																					2475.25
ENSG00000258108	+	12336	27662	1316	1317	AnitSense(ForPrimer)	chr12:115541593-115541732						1
LINC02463	-	75779	0				chr12:115873677-115873760						2														3076.92									11844.3
LINC02457	+	38975	8068	2	2	Ambiguous	chr12:116473986-116474005						1
HRK	-	25298	12680	2	2	Ambiguous	chr12:116894120-116894140						1																						5154.64
NOS1	-	153485	0	1,1,1,1,1,2	2,1,1,5,2,2	AnitSense(ForPrimer),Ambiguous,Ambiguous,AnitSense(ForPrimer),AnitSense(ForPrimer),Ambiguous	chr12:117288470-117289269						1
ETV6	+	245704	0				chr12:11728951-11729043						1																	6459.95
RFC5	+	15532	0	2	2	Ambiguous	chr12:118024519-118024601						1
ETV6	+	245704	0	2	2	Ambiguous	chr12:11829387-11829407						1
ENSG00000256884	-	2420	1614	36	35	Sens(RevPrimer)	chr12:119172094-119172451						1																									1025.64
CCDC60	+	206312	0	262	264	AnitSense(ForPrimer)	chr12:119335121-119335275						1												2590.68
CCDC60	+	206312	0	1	1	Ambiguous	chr12:119397810-119397851	VIS locus multiple links_1					1																															1383.13
ENSG00000248636	-	280093	0	1	1	Ambiguous	chr12:119397810-119397851	VIS locus multiple links_2					1																															1383.13
BICDL1	+	105259	0	691	691	Ambiguous	chr12:120086548-120086793						1														4615.38
PXN	-	55284	0				chr12:120230130-120230375						3					10274											3968.25
PXN	-	55284	0	74	73	Sens(RevPrimer)	chr12:120231960-120232165						1			2051.28
MSI1	-	27835	0	12,2	12,2	Ambiguous,Ambiguous	chr12:120347096-120347150						2												2072.54													2051.28
OASL	-	20136	0	1	1	Ambiguous	chr12:121028779-121028932						1
TMEM120B	+	69317	0				chr12:121747044-121747124		chr12:121747044-121747124				4	1890.36											2072.54									1019.37					10299.6
PSMD9	+	29508	0	2	2	Ambiguous	chr12:121909087-121909108	VIS locus multiple links_1					1																																	1507.16
ENSG00000256950	+	32662	0	2	2	Ambiguous	chr12:121909087-121909108	VIS locus multiple links_2					1																																	1507.16
CFAP251	+	85328	0	2	2	Ambiguous	chr12:121929771-121929853						1
ENSG00000255856	-	12581	0	4	3	Sens(RevPrimer)	chr12:122017480-122017864						1
MPHOSPH9	-	78927	0	1	2	AnitSense(ForPrimer)	chr12:123224372-123224439						1																									1538.46
ENSG00000256596	+	2791	16634	246514	247514	AnitSense(ForPrimer),Ambiguous	chr12:124189276-124189594		chr12:124189276-124189594				2																																		12004.8
RFLNA	+	20932	5381				chr12:124289529-124289712						2																		1816.53
BORCS5	+	114156	0	4	4	Ambiguous	chr12:12431330-12431594						1																									1025.64
NCOR2	-	243198	0				chr12:124388329-124388465						1																								7058.82
NCOR2	-	243198	0	163	161	Sens(RevPrimer)	chr12:124394079-124394418						1																															1383.13
TMEM132B	+	475984	0	1	1	Ambiguous	chr12:125641849-125641888						1
ENSG00000255944	-	62151	0	1	1	Ambiguous	chr12:126634078-126634270						1
LINC02405	-	145195	0	1	1	Ambiguous	chr12:127030774-127030819						1																	1291.99
CDKN1B	+	5002	1817	812	811	Sens(RevPrimer)	chr12:12715401-12715551						1
ENSG00000287622	+	27023	0	4	4	Ambiguous	chr12:127573927-127573977						1
GLT1D1	+	131491	0	2	2	Ambiguous	chr12:128952402-128952421						1												2072.54
TMEM132D	-	832300	12372	2	2	Ambiguous	chr12:129059315-129059354						1
TMEM132D	-	832300	0	1	1	Ambiguous	chr12:129167997-129168281						1														1538.46
GPRC5A	+	26376	0	2,4,78,8	2,4,78,8	Ambiguous,Ambiguous,Ambiguous,Ambiguous	chr12:12917481-12917500						4							1828.15	3086.42
ZNF140	+	26506	0	1	2	AnitSense(ForPrimer)	chr12:133101183-133101240						1
LINC01559	-	10939	23616	1,2	5,2	AnitSense(ForPrimer),Ambiguous	chr12:13352447-13352613						1
ENSG00000256306	+	16928	0	2	2	Ambiguous	chr12:13543697-13543756	VIS locus multiple links_1					1
GRIN2B	-	444266	0	2	2	Ambiguous	chr12:13543697-13543756	VIS locus multiple links_2					1
ENSG00000277935	+	4310	0	2	2	Ambiguous	chr12:13543697-13543756	VIS locus multiple links_3					1
H4C16	-	412	123				chr12:14771253-14771321						1																						19329.9
ERP27	-	24499	13318	31	34	AnitSense(ForPrimer)	chr12:14900451-14900721						1	2835.54
ERP27	-	24499	9926	756,1	756,1	Ambiguous,Ambiguous	chr12:14903984-14904113						2			1025.64																								4901.96
RERG	-	113635	0	2604,519,3065,1	2587,518,3062,2	Sens(RevPrimer),Sens(RevPrimer),Sens(RevPrimer),AnitSense(ForPrimer)	chr12:15153067-15153313	VIS locus multiple links_1	chr12:15153067-15153313				4																		4541.33																		11039.6
RERG-AS1	+	3361	0	2604,519,3065,1	2587,518,3062,2	Sens(RevPrimer),Sens(RevPrimer),Sens(RevPrimer),AnitSense(ForPrimer)	chr12:15153067-15153313	VIS locus multiple links_2	chr12:15153067-15153313				4																		4541.33																		11039.6
RERG	-	113635	0	3145	1589	Sens(RevPrimer)	chr12:15215889-15216004						1
RERG	-	113635	0	54	54	Ambiguous	chr12:15218456-15218478						1																															2766.25
PTPRO	+	275824	0	2	1	Sens(RevPrimer)	chr12:15552990-15553064						1																					1019.37
EPS8	-	169255	0	2	2	Ambiguous	chr12:15669347-15669367						1																					2038.74
PIK3C2G	+	386899	0	4	4	Ambiguous	chr12:18403805-18403857						1																									2051.28
LINC00940	-	7373	0	2	2	Ambiguous	chr12:1934394-1934449						1		2844.95
SLCO1B3-SLCO1B7	+	274572	0	2	2	Ambiguous	chr12:21016364-21016414	VIS locus multiple links_1					1												2072.54
SLCO1B7	+	127339	0	2	2	Ambiguous	chr12:21016364-21016414	VIS locus multiple links_2					1												2072.54
SULT6B2P	-	18223	3826	1	1	Ambiguous	chr12:22138676-22138787						1										666.667
ST8SIA1	-	141317	0	2	2	Ambiguous	chr12:22227371-22227421						1
CACNA1C	+	644964	0	2	2	Ambiguous	chr12:2255720-2255818						1
LINC02955	+	314667	0	1	1	Ambiguous	chr12:23012301-23012353						1																					1019.37
BCAT1	-	139078	1461	1	1	Ambiguous	chr12:24808435-24808563						1
BCAT1	-	139078	0	2	2	Ambiguous	chr12:24916915-24916935						1																																	1507.16
LINC02909	-	11341	10074	6794,2	6809,1	AnitSense(ForPrimer),Sens(RevPrimer)	chr12:25016476-25016546						1		13513.5
KRAS	-	45684	0				chr12:25245315-25245364		chr12:25245315-25245364				19			1538.46	14084.5					18421.1			2072.54		12307.7						2006.02			1692.05			19194.8	3921.57			2475.25		7884.36			7645.25	9659.61
RN7SKP262	-	283	73984	1	1	Ambiguous	chr12:25705256-25705303						1
BHLHE41	-	5008	6056				chr12:26113767-26113974						1				1408.45
ENSG00000286752	-	28493	4519	1368	1370	Ambiguous,AnitSense(ForPrimer)	chr12:26134573-26134730						2												2590.68														936.33
ENSG00000286752	-	28493	0				chr12:26163625-26163680						1
ITPR2	-	497843	0	1	1	Ambiguous	chr12:26424788-26424922						1
ITPR2	-	497843	0	2	2	Ambiguous	chr12:26518992-26519011						1											2466.09
INTS13	-	32801	19755	82	85	AnitSense(ForPrimer)	chr12:26884962-26885426						1																	3229.97
ENSG00000256226	-	56243	28695	2215,1,1	2239,1,1	AnitSense(ForPrimer),Ambiguous,Ambiguous	chr12:27190087-27190209						3			4615.39	1408.45																							1960.78
STK38L	+	81674	35678	2382	2390	AnitSense(ForPrimer)	chr12:27208505-27208608						1																							10998.3
STK38L	+	81674	18342	4	1	Sens(RevPrimer)	chr12:27225756-27225944						1																											4901.96
PPFIBP1	+	171359	0	2071	2088	AnitSense(ForPrimer)	chr12:27644459-27644570						1														12307.7
ENSG00000256378	-	227	34306				chr12:27900514-27901217						3									9210.52	666.667
ITFG2-AS1	-	99256	0				chr12:2793533-2793596	VIS locus multiple links_1					1																											7843.14
CBX3P4	-	6932	0				chr12:2793533-2793596	VIS locus multiple links_2					1																											7843.14
TULP3	+	50248	0	1	1	Ambiguous	chr12:2914575-2914812						1															2000
ERGIC2	-	43821	0	2	2	Ambiguous	chr12:29350898-29350918						1																																	1507.16
ERGIC2	-	43821	0	42368	42368	Ambiguous,Ambiguous	chr12:29381070-29381304						2										3333.33						1587.3
OVCH1-AS1	+	97832	0	1,1,3811,1	1,1,3809,1	Ambiguous,Ambiguous,Sens(RevPrimer),Ambiguous	chr12:29427821-29427961						2																		2270.66												1237.62
ENSG00000284682	+	1547	3560	1,1,2,1,1,1,1,1,1,1,2,4,1,1,1,1,5,1,1,1,2,1,1,1,1,1,2,1,1,2,2,1,2,2,2,2,1,1,2,1,2,1,2,1,1,1,1,3,1,2,1,1,2,2,2,2,1	1,1,3,1,1,1,2,3,3,3,2,2,3,3,1,1,1,1,2,2,1,1,1,1,2,1,1,1,1,3,1,2,2,2,2,1,1,1,2,1,4,1,2,1,1,1,1,5,2,2,1,2,2,2,2,2,1	Ambiguous,Ambiguous,AnitSense(ForPrimer),Ambiguous,Ambiguous,Ambiguous,AnitSense(ForPrimer),AnitSense(ForPrimer),AnitSense(ForPrimer),AnitSense(ForPrimer),Ambiguous,Sens(RevPrimer),AnitSense(ForPrimer),AnitSense(ForPrimer),Ambiguous,Ambiguous,Sens(RevPrimer),Ambiguous,AnitSense(ForPrimer),AnitSense(ForPrimer),Sens(RevPrimer),Ambiguous,Ambiguous,Ambiguous,AnitSense(ForPrimer),Ambiguous,Sens(RevPri…	chr12:30301831-30302505		chr12:30301831-30302505	chr12:30301831-30302505		chr12:30301831-30302505	31					1369.86				2631.58	666.667					4000			1816.53										2840.91	3710.58		1383.13	1314.06	753.58	1800.72	3058.1	1839.93
ENSG00000284682	+	1547	3071	1,1	55,1	AnitSense(ForPrimer),Ambiguous	chr12:30302597-30302994						1							457.038
ENSG00000177359	-	89000	0	2	2	Ambiguous	chr12:31135654-31135685						1																												2840.91
FGD4	+	246493	612	3861,1	3850,1	Sens(RevPrimer),Ambiguous	chr12:32398819-32398946		chr12:32398819-32398946	chr12:32398819-32398946			2																					18348.7			1176.47
PKP2	-	106023	0	2	2	Ambiguous	chr12:32823185-32823261						1																	2583.98
PKP2	-	106023	0	18	18	Ambiguous	chr12:32868307-32868389						1
AK6P2	-	471	21030	242	238	Sens(RevPrimer)	chr12:38057317-38057499						1												2072.54
CPNE8	-	253389	0	2	2	Ambiguous	chr12:38838638-38838676						1											1849.57
SLC2A13	-	351057	0	2	2	Ambiguous	chr12:40078381-40078424						1
ENSG00000257674	+	1650	11158	2	2	Ambiguous	chr12:42275734-42275753						1			2051.28
ANO6	+	216255	0	348	350	AnitSense(ForPrimer)	chr12:45236364-45236561						1		2844.95
ENSG00000257657	-	135071	0				chr12:45572732-45572848						2												5181.35														1404.49
B4GALNT3	+	103571	0				chr12:461230-461300						1
B4GALNT3	+	103571	0	769	768	Sens(RevPrimer)	chr12:461330-461520						1
PCED1B	+	157040	0	1257	1244	Ambiguous,Sens(RevPrimer)	chr12:47207088-47207288	VIS locus multiple links_1					2											4932.18	1036.27
PCED1B-AS1	-	10590	0	1257	1244	Ambiguous,Sens(RevPrimer)	chr12:47207088-47207288	VIS locus multiple links_2					2											4932.18	1036.27
PCED1B	+	157040	0	2126	2129	AnitSense(ForPrimer)	chr12:47220713-47220836						1			3076.92
HDAC7	-	37182	0	1	1	Ambiguous	chr12:47800955-47800988						1																													1855.29
HDAC7	-	37182	0	1	1	Ambiguous	chr12:47803576-47803752						1
COL2A1	-	31510	0	2	2	Ambiguous	chr12:47978159-47978184						1
ENSG00000257985	+	14166	0	906	912	AnitSense(ForPrimer)	chr12:48022863-48023039	VIS locus multiple links_1					1
ENSG00000257955	-	5612	0	906	912	AnitSense(ForPrimer)	chr12:48022863-48023039	VIS locus multiple links_2					1
ADCY6	-	22896	0	2656	2650	Sens(RevPrimer)	chr12:48788325-48788383						1																																		12605
TUBA1B-AS1	+	17455	4174	2	2	Ambiguous	chr12:49152605-49152688						1
LSM6P2	+	177	1437	1	1	Ambiguous	chr12:49772572-49772685						1										666.667
LIMA1	-	107733	0	1	1	Ambiguous	chr12:50255256-50255441						1
DIP2B	+	243673	0	26	26	Ambiguous	chr12:50553380-50553401						1													2894.36
ATF1	+	57062	235	6	6	Ambiguous	chr12:50763827-50763866						1																								2352.94
GALNT6	-	40155	0	1	1	Ambiguous	chr12:51387226-51387364						1																					1019.37
SCN8A	+	221632	0	1	1	Ambiguous	chr12:51662688-51662899						1
ACVRL1	+	15858	4034	1	1	Ambiguous	chr12:51927394-51927596						1
NR4A1	+	8062	779	2	2	Ambiguous	chr12:52060281-52060300						1
SMIM41	+	28552	0	44135	44134	Ambiguous,Sens(RevPrimer)	chr12:52085453-52085495						2			2051.28																				16920.5
KRT80	-	23019	0	1550,1	1553,1	AnitSense(ForPrimer),Ambiguous	chr12:52186949-52187104						2																									5128.21	936.33
KRT8	-	7886	0	1417	1415	Sens(RevPrimer)	chr12:52904209-52904356						1																																		10804.3
KRT8	-	7886	20525	446	444	Sens(RevPrimer)	chr12:52925600-52925832						1																		1816.53
TNS2-AS1	-	15443	0	6692,2	6689,2	Sens(RevPrimer),Ambiguous	chr12:53046595-53046656						2																								2352.94	17435.9
ATP5MC2	-	10914	5495	4607,2	4617,2	AnitSense(ForPrimer),Ambiguous	chr12:53659585-53659675		chr12:53659585-53659675	chr12:53659585-53659675			2																				2006.02				8235.29
PDE1B	+	29639	0	2	1	Sens(RevPrimer)	chr12:54556974-54557092						1
OR9K1P	+	5556	0	2,11,2,1,2,2,1,3,2,1,2,2,1,2,1,2,1,2,2,2,1,2,1,1,2,1,2,2,2,4,1	1,1,2,1,1,2,1,1,2,1,2,2,1,1,1,2,1,2,2,2,1,1,1,1,1,1,1,2,2,4,1	Sens(RevPrimer),Sens(RevPrimer),Ambiguous,Ambiguous,Sens(RevPrimer),Ambiguous,Ambiguous,Sens(RevPrimer),Ambiguous,Ambiguous,Ambiguous,Ambiguous,Ambiguous,Sens(RevPrimer),Ambiguous,Ambiguous,Ambiguous,Ambiguous,Ambiguous,Ambiguous,Ambiguous,Sens(RevPrimer),Ambiguous,Ambiguous,Sens(RevPrimer),Ambiguous,Sens(RevPrimer),Ambiguous,Ambiguous,Ambiguous,Ambiguous	chr12:55113681-55114570		chr12:55113681-55114570	chr12:55113681-55114570		chr12:55113681-55114570	12									5263.16																					2475.25
ERBB3	+	23341	0	347	345	Sens(RevPrimer)	chr12:56080490-56080695						1																							5922.16
ENSG00000285625	-	26924	0				chr12:56725869-56725959						1											19728.7
LRP1	+	84879	0	1	1	Ambiguous	chr12:57150325-57150469						1
R3HDM2-DT	+	2820	0	3634,2,2,1	3645,2,2,1	AnitSense(ForPrimer),Ambiguous,Ambiguous,Ambiguous	chr12:57431447-57431525		chr12:57431447-57431525				4												2072.54								1003.01					1538.46	14044.9
LRIG3	-	48350	3406	2	1	Sens(RevPrimer)	chr12:58868723-58868749						1																									1538.46
LRIG3-DT	+	144644	0	2	2	Ambiguous	chr12:59062946-59062967						1	1890.36
ENSG00000286351	+	28724	0	1	1	Ambiguous	chr12:59103995-59104108						1																																				919.963
ENSG00000257308	-	1779	321719	1377,20	1378,20	AnitSense(ForPrimer),Ambiguous	chr12:60909364-60909440						1													11577.4
ENSG00000257308	-	1779	28197	1	1	Ambiguous	chr12:61202697-61202962						1																																	753.58
VWF	-	175794	6875	1	1	Ambiguous	chr12:6131544-6131584						1
ATP5MFP5	-	258	3638	2	1	Sens(RevPrimer)	chr12:6266308-6266530						1															4000
TNFRSF1A	-	13306	810	16	16	Ambiguous	chr12:6342885-6343020						1							457.038
SCNN1A	-	28717	0	1	703	AnitSense(ForPrimer)	chr12:6362924-6363102						1															6000
SRGAP1	+	317518	0	2	2	Ambiguous	chr12:63844880-63844946						1												2072.54
SRGAP1	+	317518	0	2595	1	Sens(RevPrimer)	chr12:64018100-64018307						1																																				11039.6
SRGAP1	+	317518	0	2	2	Ambiguous	chr12:64019073-64019100						1			2051.28
SRGAP1	+	317518	0				chr12:64076549-64076598	VIS locus multiple links_1					2											9864.37										2038.74
ENSG00000255886	-	59057	0				chr12:64076549-64076598	VIS locus multiple links_2					2											9864.37										2038.74
SRGAP1	+	317518	0				chr12:64079880-64080031	VIS locus multiple links_1	chr12:64079880-64080031				6	10397											6735.76								2006.02					17435.9
ENSG00000255886	-	59057	0				chr12:64079880-64080031	VIS locus multiple links_2	chr12:64079880-64080031				6	10397											6735.76								2006.02					17435.9
RASSF3	+	87070	0	1	1	Ambiguous	chr12:64665481-64665681						1	945.18
GNS	-	45958	0	126	126	Ambiguous	chr12:64746370-64746497						1																1587.3
RPSAP52	-	68955	0	1	1	Ambiguous	chr12:65807769-65807901						1																																		1200.48
HMGA2	+	141809	0	1	1	Ambiguous	chr12:65849918-65850207						1
ENSG00000270068	+	455	223	23	23	Ambiguous	chr12:6722752-6723010						1																								1176.47
LINC02408	+	147667	3431	1415	1412	Sens(RevPrimer)	chr12:67594201-67594375						1
IFNG-AS1	+	245158	0	1	1	Ambiguous	chr12:68002001-68002240						1					1369.86
LINC02384	-	71045	3352	799	797	Sens(RevPrimer)	chr12:68376884-68377111						1														4615.38
TPI1	+	3418	0	129	130	AnitSense(ForPrimer)	chr12:6868201-6868507						1													1447.18
MDM2	+	37368	0	34	34	Ambiguous	chr12:68808375-68808426						1																3174.6
ATN1	+	14363	706	1268	1267	Sens(RevPrimer)	chr12:6927184-6927253						1															11000
ATN1	+	14363	0				chr12:6928618-6928659						1																										2808.99
PTPN6	+	9961	577	353	351	Sens(RevPrimer)	chr12:6961892-6962056						1																							8460.24
PRANCR	-	341239	0	1	1	Ambiguous	chr12:70117670-70117711						1
PTPRR	-	282660	0	2483	2483	Ambiguous	chr12:70753704-70753735						1																										6554.31
PTPRR	-	282660	0	128	131	AnitSense(ForPrimer)	chr12:70793699-70793945						1
ENSG00000257265	-	24311	14057	2	1	Sens(RevPrimer)	chr12:70993621-70993716						1																								1764.7
ENSG00000255572	-	19240	0	2171,2	2183,2	AnitSense(ForPrimer),Ambiguous	chr12:7188975-7189010						2											15413									2006.02
ENSG00000256480	+	3555	12733	1	1	Ambiguous	chr12:7253718-7253829						1																															1383.13
LINC02444	+	49128	67569	701	705	AnitSense(ForPrimer)	chr12:73275885-73276117						1																																		7202.88
ACSM4	+	24648	4371	1,2,1	1,1,1	Ambiguous,Sens(RevPrimer),Ambiguous	chr12:7333089-7333237						3							457.038																									1314.06
KCNC2	-	169762	0				chr12:75168745-75168840						1			5128.21
SYT1	+	587235	0	40	39	Sens(RevPrimer)	chr12:78951234-78951293						1			2051.28
SYT1	+	587235	0				chr12:78978012-78978113	VIS locus multiple links_1					1																				2006.02
ENSG00000257191	-	85387	0				chr12:78978012-78978113	VIS locus multiple links_2					1																				2006.02
ENSG00000290484	+	9340	6497				chr12:7906636-7906715						1																						24484.5
SYT1	+	587235	0	2	2	Ambiguous	chr12:79320629-79320660						1											1849.57
PTPRQ	+	236039	0	2	1	Sens(RevPrimer)	chr12:80676425-80676462						1																				1003.01
ENSG00000279865	-	1783	0	1374	1376	AnitSense(ForPrimer)	chr12:8081590-8081651						1
METTL25	+	120711	0	519,2	1017,2	AnitSense(ForPrimer),Ambiguous	chr12:82411489-82411607						2																					2038.74														12232.4
TMTC2	+	447961	0	488	486	Sens(RevPrimer)	chr12:83098085-83098321						1																																			3058.1
ENSG00000257124	-	711	18407	2	2	Ambiguous	chr12:83680125-83680146						1																										1872.66
ENSG00000289309	-	297872	0	14	14	Ambiguous	chr12:84055805-84055887						1
ENSG00000257729	+	140123	0	20,6,386,390	3643390386390	AnitSense(ForPrimer),AnitSense(ForPrimer),Ambiguous,Ambiguous	chr12:84283131-84283562		chr12:84283131-84283562				4					6849.31																													3601.44	3058.1
SLC6A15	-	53309	0	2	2	Ambiguous	chr12:84912252-84912306						1																											3921.57
ALX1	+	21565	3030	2	2	Ambiguous	chr12:85304813-85304858						1																					2038.74
RIMKLB	+	79201	0				chr12:8698311-8698370						1		11379.8
ENSG00000257940	+	1346	445	2,6	2,6	Ambiguous,Ambiguous	chr12:87818275-87818299						2																								2352.94
ENSG00000289174	-	66136	79262	4283	4276	Sens(RevPrimer)	chr12:88926652-88926712						1																										11236
ENSG00000258216	+	388716	0	2	2	Ambiguous	chr12:89737028-89737047						1		2844.95
ENSG00000258216	+	388716	0	744	744	Ambiguous	chr12:89894576-89894600						1																										2340.82
LINC00615	+	30647	20864	6	6	Ambiguous	chr12:90897140-90897159						1																															2766.25
A2M	-	48212	424	4	4	Ambiguous	chr12:9116342-9116404						1											3699.14
ENSG00000258125	+	743	10008	2	4	AnitSense(ForPrimer)	chr12:91690880-91690985						1																									1538.46
PZP	-	59556	0				chr12:9181540-9181606		chr12:9181540-9181606	chr12:9181540-9181606			2																				8024.07				1764.7
BTG1-DT	+	80356	0	6	6	Ambiguous	chr12:92224082-92224101						1													2894.36
MTCH2P2	+	865	31111	4792,4	4801,4	AnitSense(ForPrimer),Ambiguous	chr12:92562434-92562498						1																						5154.64
NUDT4	+	30222	0	2	1	Sens(RevPrimer)	chr12:93400743-93400776						1																				1504.52
NDUFA12	-	32365	27185	1	2	AnitSense(ForPrimer)	chr12:94944090-94944148						1																									1538.46
FGD6	-	140719	0	14170	24168	AnitSense(ForPrimer),Sens(RevPrimer)	chr12:95099878-95099931						1		9957.33
CCDC38	-	75567	0	1	2	AnitSense(ForPrimer)	chr12:95926967-95927028						1										999.999
CDK17	-	122179	0	7	7	Ambiguous	chr12:96311001-96311165						1																											4901.96
ENSG00000258272	-	63117	0	6	6	Ambiguous	chr12:96468819-96468840						1	1890.36
ENSG00000257027	+	3519	9	308	306	Sens(RevPrimer)	chr12:9662093-9662168						1
PAFAH1B2P2	-	112134	37513	1	1	Ambiguous	chr12:97606638-97606832						1							457.038
ANKS1B	-	1240963	0	2	2	Ambiguous	chr12:99657790-99657830						1																																	1507.16
PCCA-DT	-	35877	0				chr13:100088566-100088656						2	1890.36																							12941.2
PCCA	+	441343	0	2	2	Ambiguous	chr13:100318106-100318256						1							457.038
GGACT	-	58610	2715	1	1	Ambiguous	chr13:100591503-100591702						1																												1420.45
NALCN	-	362733	0	2	2	Ambiguous	chr13:101188795-101188907						1
CCDC168	-	29706	0	1	1	Ambiguous	chr13:102756654-102756703						1																											1960.78
SLC10A2	-	22420	23046	1,1	7,1	AnitSense(ForPrimer),Ambiguous	chr13:103089462-103089578						1							457.038
SLC10A2	-	22420	118319	1	1	Ambiguous	chr13:103184735-103184865						1																																	753.58
ENSG00000285789	+	52791	79482	1	1	Ambiguous	chr13:103263857-103264178						1
ENSG00000289454	-	2358	38653	1	1	Ambiguous	chr13:105638213-105638253						1					1369.86
ENSG00000252550	-	121	9550	2,1,2411	2,2,2415	Ambiguous,AnitSense(ForPrimer),AnitSense(ForPrimer)	chr13:105907192-105907224						2														3076.92													12745.1
ENSG00000287923	-	113672	0	583	599	AnitSense(ForPrimer)	chr13:105980136-105980289						1		8534.85
ENSG00000286780	-	138952	0	1	1	Ambiguous	chr13:106286364-106286407						1									2631.58
ENSG00000285643	-	5704	66489	2	2	Ambiguous	chr13:107027880-107027901						1																						5154.64
NALF1	-	703987	0	1	1	Ambiguous	chr13:107166111-107166286						1												1036.27
MYO16	+	578395	0	4	4	Ambiguous	chr13:108701816-108701836						1
PROZ	+	13739	0	3348	3346	Sens(RevPrimer)	chr13:113161258-113161385						1																											14705.9
LAMP1	+	26434	4942				chr13:113292269-113292297						1	7088.85
ZDHHC20	-	86733	0	2	2	Ambiguous	chr13:21442510-21442582						1																										1872.66
FGF9	+	33426	0				chr13:21685423-21685916		chr13:21685423-21685916				13					6849.32	27210.9	10740.4		5263.16							4761.9	5167.96		13559.3						18461.5					2475.25						919.963
MIPEP	-	159212	0	1116,613,46	1120,615,46	AnitSense(ForPrimer),AnitSense(ForPrimer),Ambiguous	chr13:23755040-23755448		chr13:23755040-23755448	chr13:23755040-23755448		chr13:23755040-23755448	3																																		8403.36	3058.1
MIPEP	-	159212	0	33	33	Ambiguous	chr13:23772429-23772636						1				2816.9
MIPEP	-	159212	0	2033	2028	Sens(RevPrimer)	chr13:23790737-23790767						1																				15045.1
MIPEP	-	159212	0	39	39	Ambiguous	chr13:23841365-23841534						1																											1960.78
MIPEP	-	159212	0	24	24	Ambiguous	chr13:23841651-23841903						1																														1237.62
ENSG00000273167	+	341332	0	975	974	Sens(RevPrimer)	chr13:24148105-24148248						1																									5641.03
ENSG00000273167	+	341332	0				chr13:24160928-24161427	VIS locus multiple links_1	chr13:24160928-24161427	chr13:24160928-24161427	chr13:24160928-24161427	chr13:24160928-24161427	26					1369.86	10204.1	12797.1	6944.44	17105.3	5333.33						28571.4	29715.8	5449.59	3389.83												4840.94		32403.9			8279.67
SPATA13	+	146350	0				chr13:24160928-24161427	VIS locus multiple links_2	chr13:24160928-24161427	chr13:24160928-24161427	chr13:24160928-24161427	chr13:24160928-24161427	26					1369.86	10204.1	12797.1	6944.44	17105.3	5333.33						28571.4	29715.8	5449.59	3389.83												4840.94		32403.9			8279.67
GPR12	-	5587	0	2,2	2,2	Ambiguous,Ambiguous	chr13:26759516-26759536						2	1890.36																								2051.28
RNU6-63P	+	95	11301	48	50	AnitSense(ForPrimer)	chr13:27476768-27476837						1				4225.35
SLC7A1	-	86275	0	1	1	Ambiguous	chr13:29518411-29518583						1
Metazoa_SRP	-	258	6431	10	10	Ambiguous	chr13:29857918-29857941						1																									2051.28
LINC00572	-	8005	0	202	200	Sens(RevPrimer)	chr13:29922273-29922397						1																					4077.47
LINC00426	-	36683	0	2	2	Ambiguous	chr13:30356098-30356120						1
ENSG00000278305	+	18011	0	6	6	Ambiguous	chr13:31427288-31427307						1																	2583.98
FRY-AS1	-	6326	0	1,1818,1	1,1815,1	Ambiguous,Sens(RevPrimer),Ambiguous	chr13:32030647-32030780						3	945.18											1036.27												8235.29
FRY	+	267352	0				chr13:32049137-32049212						1									21052.6
BRCA2	+	84761	0	2	2	Ambiguous	chr13:32387458-32387571						1
ENSG00000230490	-	321563	0	130	131	AnitSense(ForPrimer)	chr13:33644420-33644768						1																	2583.98
LINC02343	+	268231	0	16,1,2,2,1	1,1,2,2,1	Sens(RevPrimer),Ambiguous,Ambiguous,Ambiguous,Ambiguous	chr13:34486619-34486819						1							914.077
NBEA	+	730467	0	2	2	Ambiguous	chr13:35371162-35371181						1																									2051.28
SERTM1	+	23820	0	4	4	Ambiguous	chr13:36694159-36694178						1																																		2400.96
LINC00571	-	296473	0	2	2	Ambiguous	chr13:38083257-38083277						1
STOML3	-	24907	2326	1	1	Ambiguous	chr13:38963477-38963599						1
LHFPL6	-	260302	11989	4	4	Ambiguous	chr13:39330881-39330903						1			2051.28
SNORD116	-	93	41987	1	1	Ambiguous	chr13:39899213-39899327						1																								1176.47
ELF1	-	87393	0	2	2	Ambiguous	chr13:40945782-40945802						1																					1529.06
ENSG00000278390	+	103748	0	1	1	Ambiguous	chr13:41225211-41225237	VIS locus multiple links_1					1
MTRF1	-	47208	0	1	1	Ambiguous	chr13:41225211-41225237	VIS locus multiple links_2					1
LINC02341	+	104957	52057	602	601	Sens(RevPrimer)	chr13:42496200-42496351						1																																			3058.1
LINC02341	+	104957	64640	1	1	Ambiguous	chr13:42508783-42508908						1						3401.36
ENSG00000276569	-	1693	1394	2	2	Ambiguous	chr13:43178087-43178107						1																																	1507.16
ENOX1	-	573843	0	213	212	Sens(RevPrimer)	chr13:43368341-43368555						1													1447.18
ENOX1	-	573843	0				chr13:43530416-43530480						2											16646.1	2072.54
LINC00330	-	10128	40245	1	1	Ambiguous	chr13:44849874-44849920						1
DLEU1	+	446364	0	2	2	Ambiguous	chr13:50292379-50292398						1																				2006.02
ATP7B	-	78782	0	47,1,292	47,1,297	Ambiguous,Ambiguous,AnitSense(ForPrimer)	chr13:51999156-51999649						3												3108.81														936.33
NEK5	-	95463	0	1	1	Ambiguous	chr13:52115959-52116072						1																																			3058.1
ENSG00000217576	-	123849	0	4491,2	4428,2	Sens(RevPrimer),Ambiguous	chr13:52195135-52195164						2											9864.37														2051.28
ENSG00000217576	-	123849	0	1	2	AnitSense(ForPrimer)	chr13:52215210-52215254						1																																1314.06
ENSG00000287722	+	592595	0	1	1	Ambiguous	chr13:53464007-53464092						1																				1003.01
LINC00458	-	319106	0	1	1	Ambiguous	chr13:54046401-54046521						1										666.667
MIR1297	-	77	51962	2	2	Ambiguous	chr13:54364009-54364032						1																								2352.94
RNY4P29	-	97	19108	12	12	Ambiguous	chr13:58508502-58508547						1
DNAJA1P1	-	1187	72240	10	10	Ambiguous	chr13:58678700-58678807						1
LINC00378	+	557734	0	1809	1810	AnitSense(ForPrimer)	chr13:60933324-60933351	VIS locus multiple links_1					1																						12886.6
LINC01442	+	28975	0	1809	1810	AnitSense(ForPrimer)	chr13:60933324-60933351	VIS locus multiple links_2					1																						12886.6
ENSG00000273550	+	62806	1810				chr13:63032924-63033182		chr13:63032924-63033182				6										10000						10317.5																	3014.32
LGMNP1	-	1300	317063	300,24	301,23	AnitSense(ForPrimer),Sens(RevPrimer)	chr13:64640583-64641034						2							914.077
STARP1	-	1099	188366	6	6	Ambiguous	chr13:65499318-65499341						1																	2583.98
RN7SL761P	-	278	50972	191,2	191,2	Ambiguous,Ambiguous	chr13:68745052-68745230						2																1587.3										1872.66
SRSF1P1	-	520	0	1	1	Ambiguous	chr13:69408177-69408491						1
LINC00347	+	8910	67461	1	1	Ambiguous	chr13:74632905-74633145						1																																	753.58
RIOK3P1	+	1528	65844	4	4	Ambiguous	chr13:74895923-74896013						1
RIOK3P1	+	1528	66006	2,1	2,1	Ambiguous,Ambiguous	chr13:74896085-74896149						1
ENSG00000261553	+	257348	0	1	1	Ambiguous	chr13:75579540-75579578	VIS locus multiple links_1					1												1036.27
UCHL3	+	56230	0	1	1	Ambiguous	chr13:75579540-75579578	VIS locus multiple links_2					1												1036.27
SCEL	+	109558	37874	2	2	Ambiguous	chr13:77497811-77497832						1
OBI1-AS1	+	664474	0	2	2	Ambiguous	chr13:77945689-77945940	VIS locus multiple links_1					1
ENSG00000233379	-	36524	0	2	2	Ambiguous	chr13:77945689-77945940	VIS locus multiple links_2					1
OBI1-AS1	+	664474	0	4	4	Ambiguous	chr13:78546747-78546776						1				2112.68
ENSG00000229309	+	51970	111766	2	2	Ambiguous	chr13:81414172-81414224						1																					2038.74
ENSG00000229309	+	51970	160586	1	1	Ambiguous	chr13:81462992-81463099						1
PTMAP5	+	1162	178446				chr13:81511369-81511465						2	11814.8											2072.54
PTMAP5	+	1162	103079	4	4	Ambiguous	chr13:81586813-81586832						1																	2583.98
ENSG00000288038	-	34911	94769				chr13:84772704-84772745						1
TXNL1P1	+	554	31923				chr13:86757975-86758073		chr13:86757975-86758073	chr13:86757975-86758073			2																					1529.06					12172.3
LINC00373	+	93216	0	2	2	Ambiguous	chr13:88198643-88198664						1													2894.36
ENSG00000200733	+	68	53763				chr13:89890999-89891108						1
GPC5	+	1468617	0	1	1	Ambiguous	chr13:91445476-91445589						1
GPC5	+	1468617	0	1157,1	1152,1	Sens(RevPrimer),Ambiguous	chr13:92017036-92017209						2											9864.37									1003.01
GPC5	+	1468617	0	17	16	Sens(RevPrimer)	chr13:92414756-92415165						1
GPC6	+	1181214	0	158	153	Sens(RevPrimer)	chr13:94029596-94029826						1	3780.72
DCT	-	42872	15981	1,2,2,1,1,1,1,2,1,1,2,1	3,2,1,1,1,1,272,4,2,1,2,1	AnitSense(ForPrimer),Ambiguous,Sens(RevPrimer),Ambiguous,Ambiguous,Ambiguous,AnitSense(ForPrimer),AnitSense(ForPrimer),AnitSense(ForPrimer),Ambiguous,Ambiguous,Ambiguous	chr13:94495662-94496818		chr13:94495662-94496818				4														1538.46
SOX21-AS1	+	99977	0	1	1	Ambiguous	chr13:94714069-94714231						1
SOX21-AS1	+	99977	0	2	2	Ambiguous	chr13:94802465-94802485						1
RNU6-83P	+	112	4690	2	1	Sens(RevPrimer)	chr13:99030034-99030112						1														2307.69
ENSG00000286757	-	115289	0	1529	1522	Sens(RevPrimer)	chr13:99912431-99912491						1																		4995.46
ENSG00000258693	-	984	33205				chr14:100011302-100011402						1
WDR25	+	153819	0	150	150	Ambiguous	chr14:100502717-100502737						1			3589.74
ENSG00000258460	-	3017	4414	1	1	Ambiguous	chr14:101327968-101328095						1
HSP90AA1	-	6303	989	491346	7201327	AnitSense(ForPrimer),Sens(RevPrimer)	chr14:102088032-102088222						2					5479.45
MOK	-	76329	0	761	758	Sens(RevPrimer)	chr14:102278578-102278746						1															7000
TRAF3	+	134052	0	2	2	Ambiguous	chr14:102888491-102888510						1
MARK3	+	118417	0	221,2,9,3,1,1,1,2,4,3,4,2,1,1	1,1,2,1,1,1,1,2,1,1,1,1,1,2	Sens(RevPrimer),Sens(RevPrimer),Sens(RevPrimer),Sens(RevPrimer),Ambiguous,Ambiguous,Ambiguous,Ambiguous,Sens(RevPrimer),Sens(RevPrimer),Sens(RevPrimer),Sens(RevPrimer),Ambiguous,AnitSense(ForPrimer)	chr14:103429274-103429807						2							685.558
MARK3	+	118417	0	1	1	Ambiguous	chr14:103449683-103449823						1																																	753.58
AKT1	-	26400	437	4820,2,114	4794,2,45	Sens(RevPrimer),Ambiguous,Sens(RevPrimer)	chr14:104796184-104796646						3	1890.36											10362.7
ENSG00000279140	-	305	0	22	22	Ambiguous	chr14:104815448-104815558						1																									1538.46
CRIP2	+	5342	1636				chr14:105481797-105481862						1																										15917.6
TTC5	-	19725	3456	1	1	Ambiguous	chr14:20282719-20282771						1							457.038
RNA5SP382	+	112	4244	930	930	Ambiguous	chr14:20419341-20419361						1																										7490.64
RNASE4	+	16657	0	7309,1,2,1	7326,2,2,1	AnitSense(ForPrimer),AnitSense(ForPrimer),Ambiguous,Ambiguous	chr14:20688078-20688141	VIS locus multiple links_1	chr14:20688078-20688141	chr14:20688078-20688141			4	945.18																			1504.52				2352.94		10767.8
ENSG00000259171	+	15990	0	7309,1,2,1	7326,2,2,1	AnitSense(ForPrimer),AnitSense(ForPrimer),Ambiguous,Ambiguous	chr14:20688078-20688141	VIS locus multiple links_2	chr14:20688078-20688141	chr14:20688078-20688141			4	945.18																			1504.52				2352.94		10767.8
SALL2	-	5267	608	2	2	Ambiguous	chr14:21526953-21526972						1												2072.54
ENSG00000242061	-	438	5410	1	2	AnitSense(ForPrimer)	chr14:22688640-22688688						1
DHRS2	+	9276	1315	57074118	57074146	Ambiguous,Ambiguous,AnitSense(ForPrimer)	chr14:23646953-23647184						3						3401.36																												9603.83
NEDD8-MDP1	-	18382	0				chr14:24231858-24233084	VIS locus multiple links_1					1																						3865.98
NEDD8	-	15511	0				chr14:24231858-24233084	VIS locus multiple links_2					1																						3865.98
GMPR2	+	6314	0				chr14:24231858-24233084	VIS locus multiple links_3					1																						3865.98
ENSG00000288044	+	27661	0	590,1	591,1	AnitSense(ForPrimer),Ambiguous	chr14:24298745-24298874	VIS locus multiple links_1					1
DHRS1	-	9183	0	590,1	591,1	AnitSense(ForPrimer),Ambiguous	chr14:24298745-24298874	VIS locus multiple links_2					1
MIR3171HG	-	523208	0	254	252	Sens(RevPrimer)	chr14:27738711-27738901						1			5128.21
BNIP3P1	+	1585	73351	2	1	Sens(RevPrimer)	chr14:28190992-28191039						1																																	1130.37
ENSG00000258028	+	279397	0	2	2	Ambiguous	chr14:29337375-29337428						1																									2051.28
ENSG00000257522	-	170361	0	2	2	Ambiguous	chr14:29337375-29337428						1																									2051.28
AP4S1	+	70802	0	66	65	Sens(RevPrimer)	chr14:31092047-31092212						1				4225.35
NPAS3	+	865295	0	1	1	Ambiguous	chr14:33307663-33307791						1
EGLN3-AS1	+	19204	137682	2	1	Sens(RevPrimer)	chr14:34196981-34197071						1																		908.265
ENSG00000223593	-	916	84602	214	215	AnitSense(ForPrimer)	chr14:34331918-34332085						1		4267.43
SPTSSA	-	29453	1490	380	387	AnitSense(ForPrimer)	chr14:34463729-34464102						1																																				2759.89
CFL2	-	5481	11186	2	2	Ambiguous	chr14:34725778-34725861						1
BAZ1A	-	122630	0	1	1	Ambiguous	chr14:34835100-34835277						1
LINC00609	+	94862	0	1	1	Ambiguous	chr14:36098381-36098482						1
LINC00609	+	94862	0	1,245,1,1	1,247,1,1	Ambiguous,AnitSense(ForPrimer),Ambiguous,Ambiguous	chr14:36106037-36106279						3	945.18										1233.05										2038.74
LINC00609	+	94862	0	30	30	Ambiguous	chr14:36162117-36162174	VIS locus multiple links_1					1																								2352.94
PTCSC3	-	41762	0	30	30	Ambiguous	chr14:36162117-36162174	VIS locus multiple links_2					1																								2352.94
PAX9	+	17503	0				chr14:36670653-36670693						1				10563.4
MIPOL1	+	353323	0	2602,2	2602,2	Ambiguous,Ambiguous	chr14:37262237-37262263						2											11097.4													2352.94
MIPOL1	+	353323	0	51,771,5437,1,1	54,767,10823,1,1	AnitSense(ForPrimer),Sens(RevPrimer),AnitSense(ForPrimer),Ambiguous,Ambiguous	chr14:37411400-37411784						3																	1291.99
MIPOL1	+	353323	0	167	168	AnitSense(ForPrimer)	chr14:37467489-37467647						1															5000
TTC6	+	247089	0	23923,4008,68,8,1118,2	346,1901,4,8,52,1	Sens(RevPrimer),Sens(RevPrimer),Sens(RevPrimer),Ambiguous,Sens(RevPrimer),Sens(RevPrimer)	chr14:37598878-37599300						3
TTC6	+	247089	0	1,1,1,1	1,1,1,1	Ambiguous,Ambiguous,Ambiguous,Ambiguous	chr14:37640062-37640190		chr14:37640062-37640190	chr14:37640062-37640190		chr14:37640062-37640190	3																																				919.963
GEMIN2	+	22651	313	33	33	Ambiguous	chr14:39113790-39114010						1		1422.48
ENSG00000258526	+	957941	0	14	14	Ambiguous	chr14:39696567-39696587						1
ENSG00000258387	-	121	4354	1619	1596	Sens(RevPrimer)	chr14:43587692-43587788						1												5181.35
ARHGAP16P	+	1548	184396				chr14:43781078-43781187						1
LINC02303	-	9681	5024				chr14:45701197-45701248		chr14:45701197-45701248	chr14:45701197-45701248			2																				1504.52					23589.7
RPL10L	-	772	38159	110	110	Ambiguous	chr14:46689939-46689968						1
ENSG00000258868	-	19793	97376	1	1	Ambiguous	chr14:48960037-48960337						1
LINC01588	-	128660	5245	806	810	AnitSense(ForPrimer)	chr14:49955242-49955299						1															18000
LINC01588	-	128660	0				chr14:49999202-49999295						1												7772.02
DMAC2L	+	15634	0				chr14:50313117-50313180						2											9864.37									1003.01
PTGER2	+	14287	42940	2329397	2326397	Sens(RevPrimer),Ambiguous	chr14:52371537-52371691						2															6000
ENSG00000285664	+	138235	0	2	2	Ambiguous	chr14:52830507-52830540						1																				2006.02
MIR5580	-	58	5081	2,5791,2	1,1,2	Sens(RevPrimer),Sens(RevPrimer),Ambiguous	chr14:53943301-53943346						3	25047.2																							2352.94		936.33
CNIH1	-	17814	0	1085,1	1083,2	Sens(RevPrimer),AnitSense(ForPrimer)	chr14:54437381-54437505						1								1543.21
LGALS3	+	16172	8577	2	2	Ambiguous	chr14:55120644-55120675						1			2051.28
KTN1-AS1	-	83330	0				chr14:55542408-55542500						1
LINC02284	+	116089	18267	1	1	Ambiguous	chr14:56445298-56445476						1
ENSG00000258378	+	28569	0	20	20	Ambiguous	chr14:58408876-58408896	VIS locus multiple links_1					1
TIMM9	-	19037	0	20	20	Ambiguous	chr14:58408876-58408896	VIS locus multiple links_2					1
ENSG00000258670	+	39798	0	1	1	Ambiguous	chr14:60526727-60526952						1
SIX4	-	14813	0	4	4	Ambiguous	chr14:60712835-60712855						1
PRKCH	+	229398	0	379	379	Ambiguous	chr14:61520553-61520726						1
PRKCH	+	229398	0	3	1	Sens(RevPrimer)	chr14:61536636-61536802	VIS locus multiple links_1					1																				1504.52
ENSG00000258989	+	128837	0	3	1	Sens(RevPrimer)	chr14:61536636-61536802	VIS locus multiple links_2					1																				1504.52
ENSG00000258926	-	9835	0	3	1	Sens(RevPrimer)	chr14:61536636-61536802	VIS locus multiple links_3					1																				1504.52
ENSG00000261242	+	1096	3347	1038	1041	AnitSense(ForPrimer)	chr14:63548010-63548155						1																											4901.96
ENSG00000258411	+	137	11404	692	697	AnitSense(ForPrimer)	chr14:63773552-63773715						1
SYNE2	+	373430	0	2	1	Sens(RevPrimer)	chr14:63861291-63861375						1																				1504.52
SYNE2	+	373430	0	6	6	Ambiguous	chr14:64195670-64195689						1													2894.36
ESR2	-	66055	0	1	1	Ambiguous	chr14:64278446-64278702						1																													1855.29
LINC02324	-	25171	539	540,1,5897,4	1250,1,2,4	AnitSense(ForPrimer),Ambiguous,Sens(RevPrimer),Ambiguous	chr14:65222981-65223173		chr14:65222981-65223173				4	19848.8										2466.09									4012.04					1025.64
ENSG00000258878	-	587	5920	48	50	AnitSense(ForPrimer)	chr14:65228528-65228595						1
PALS1	+	94627	563	2,2	2,2	Ambiguous,Ambiguous	chr14:67240853-67240872						2
MAGOH3P	+	764	8381	1	1	Ambiguous	chr14:68853299-68853381						1																														1237.62
GALNT16-AS1	-	31073	6665	2	2	Ambiguous	chr14:69176278-69176355						1
SUSD6	+	103549	0	2016	2018	AnitSense(ForPrimer)	chr14:69658464-69658501						1
ENSG00000221060	-	129	3229	1	1	Ambiguous	chr14:69800922-69800974						1										666.667
SMOC1	+	152951	0	1	1	Ambiguous	chr14:69951418-69951593						1																																	753.58
ALDH6A1	-	27607	0	1	1	Ambiguous	chr14:74072825-74073000						1
TTLL5	+	293834	0	2	2	Ambiguous	chr14:75897626-75897695						1
TGFB3	-	23899	0				chr14:75977938-75978024						2																	1291.99													2475.25
COX6CP11	-	229	17829	2	2	Ambiguous	chr14:77634947-77634998						1		2133.72
STON2	-	139673	0	1	1	Ambiguous	chr14:81277081-81277365						1
ENSG00000289442	-	41377	168994	4	4	Ambiguous	chr14:82197772-82197791						1																	2583.98
LINC02301	+	104045	0	6	6	Ambiguous	chr14:82715439-82715541						1																		2724.8
ENSG00000285826	-	153769	3894	1	1	Ambiguous	chr14:84144437-84144634						1
RNU6-976P	+	111	86796	1	1	Ambiguous	chr14:84653108-84653146						1
ENSG00000271712	-	1019	41796	1	1	Ambiguous	chr14:85041091-85041271						1					1369.86
ENSG00000258902	-	154478	0	8	8	Ambiguous	chr14:85442784-85442866						1
LINC02328	+	196214	70253	2	2	Ambiguous	chr14:86201074-86201094						1
FOXN3	-	261057	0	2,104,2,3,1,2	2,1,2,1,1,1	Ambiguous,Sens(RevPrimer),Ambiguous,Sens(RevPrimer),Ambiguous,Sens(RevPrimer)	chr14:89324149-89324473						2							457.038
KCNK13	+	123860	14798	2	2	Ambiguous	chr14:90200650-90200669						1													2894.36
LINC02317	-	1906	19064	1	1	Ambiguous	chr14:90433926-90434158						1
TTC7B	-	291867	0	2	2	Ambiguous	chr14:90697837-90697856	VIS locus multiple links_1					1															4000
ENSG00000258716	+	2042	0	2	2	Ambiguous	chr14:90697837-90697856	VIS locus multiple links_2					1															4000
ENSG00000260810	+	705	2853	2	2	Ambiguous	chr14:91261855-91261937						1																				1003.01
FBLN5	-	78284	0				chr14:91874296-91874412						1						13605.4
ITPK1	-	179012	0	56	56	Ambiguous	chr14:93018352-93018406						1															8000
MOAP1	-	2699	11439	2	2	Ambiguous	chr14:93170710-93170760						1
BTBD7	-	95487	0	1	1	Ambiguous	chr14:93260775-93260858						1																									1025.64
ENSG00000289541	+	29441	0	1,1,2	1,1,2	Ambiguous,Ambiguous,Ambiguous	chr14:94401076-94401386						2																																2628.12
ENSG00000273259	+	32589	0	1,2	3031,2	AnitSense(ForPrimer),Ambiguous	chr14:94611826-94611944						2				2816.9									15195.4
ENSG00000258795	+	17667	30810	1	1	Ambiguous	chr14:98466201-98466322						1
SETD3	-	83112	0	1,2	1,1	Ambiguous,Sens(RevPrimer)	chr14:99420937-99420983						2
HHIPL1	+	35441	0	2	2	Ambiguous	chr14:99672432-99672478						1							685.558
PWRN1	+	421523	0	22013	22012	Ambiguous,Sens(RevPrimer)	chr15:24318942-24319037						2				2816.9																							11764.7
GABRB3	-	229515	0	2	2	Ambiguous	chr15:26763717-26763739						1																											3921.57
KLF13	+	51065	31028	797	795	Sens(RevPrimer)	chr15:31295597-31295807						1																															4840.94
KLF13	+	51065	0	545	545	Ambiguous	chr15:31332224-31332407						1																									3076.92
ENSG00000259696	-	939	1492	2	2	Ambiguous	chr15:31455630-31455649						1																																		2400.96
FMN1	-	429171	0	1	1	Ambiguous	chr15:32799330-32799372						1					1369.86
RYR3	+	555136	0	1	1	Ambiguous	chr15:33683132-33683206						1												1036.27
DNM1P5	+	1184	5233	2	2	Ambiguous	chr15:34515279-34515375						1																		908.265
ENSG00000259639	-	306439	0	4	4	Ambiguous	chr15:36114274-36114293						1		2844.95
MEIS2	-	211346	641	18	19	AnitSense(ForPrimer)	chr15:37101189-37101462						1				1408.45
LINC02895	-	87287	0				chr15:38161812-38161859						2				11971.9										6153.85
FAM98B	+	33584	0	2	2	Ambiguous	chr15:38485029-38485050						1													2894.36
ENSG00000259345	-	388414	0	1466	1469	Ambiguous,AnitSense(ForPrimer)	chr15:39229015-39229216						2			1025.64																								4901.96
FSIP1	-	182811	0	8	8	Ambiguous	chr15:39623208-39623306						1																											2941.18
GPR176	-	121259	0	1,15,1,1	1,1,1,1	Ambiguous,Sens(RevPrimer),Ambiguous,Ambiguous	chr15:39808294-39808645						1																														1237.62
IVD	+	15514	0	2	2	Ambiguous	chr15:40420686-40420732						1												2072.54
BAHD1	+	27284	5499	1	1	Ambiguous	chr15:40435291-40435454						1
ENSG00000259536	+	69979	0	6	6	Ambiguous	chr15:40513711-40513731						1																				2006.02
RTF1	+	66469	0	1909	1912	AnitSense(ForPrimer)	chr15:41417852-41417987						1
RTF1	+	66469	0	1,1	1,1	Ambiguous,Ambiguous	chr15:41426683-41426720						2										666.667
PLA2G4D	-	27554	20193	19072222	19032227	Ambiguous,Sens(RevPrimer),AnitSense(ForPrimer)	chr15:42114754-42114902						2																																		8403.36
SNAP23	+	37425	613	5326,1,3047,2,274,638,656,30,2263,1,43,570,53	1,1,1,1,274,2,657,1,2242,1,43,1,52	Sens(RevPrimer),Ambiguous,Sens(RevPrimer),Sens(RevPrimer),Ambiguous,Sens(RevPrimer),AnitSense(ForPrimer),Sens(RevPrimer),Sens(RevPrimer),Ambiguous,Ambiguous,Sens(RevPrimer),Sens(RevPrimer)	chr15:42494648-42495021		chr15:42494648-42495021				12	9451.8					6802.72		16203.7				6217.62				15873		908.265		2006.02	5096.84									8663.37				1200.48	3058.1
ZSCAN29	-	12869	0				chr15:43370969-43371069						1																												11363.6
ENSG00000260170	+	88964	0	1	2	AnitSense(ForPrimer)	chr15:45640456-45640570	VIS locus multiple links_1					1																										936.33
SQOR	+	56253	0	1	2	AnitSense(ForPrimer)	chr15:45640456-45640570	VIS locus multiple links_2					1																										936.33
LINC01491	-	72024	0	1	1	Ambiguous	chr15:47811275-47811411						1
MYEF2	-	43664	470				chr15:48178764-48178873						1			4102.56
GABPB1-AS1	+	16736	0	819164	818165	Sens(RevPrimer),AnitSense(ForPrimer)	chr15:50355759-50356238						1											8014.8
ENSG00000259556	-	11555	0	1	1	Ambiguous	chr15:51926374-51926446						1																									1025.64
MYO5C	-	103483	0	1	2	AnitSense(ForPrimer)	chr15:52287741-52287847						1																											2941.18
MYO5C	-	103483	0	2905	2905	Ambiguous	chr15:52289470-52289524						1
ATOSA	-	98068	0	145	149	AnitSense(ForPrimer)	chr15:52653356-52653666						1
ATOSA	-	98068	0	297	297	Ambiguous	chr15:52655156-52655380						1															2000
ATOSA	-	98068	0	761,597,2,2	4635,600,2,2	AnitSense(ForPrimer),AnitSense(ForPrimer),Ambiguous,Ambiguous	chr15:52655916-52656055		chr15:52655916-52656055				4												14507.8									1529.06					1872.66								15606.2
LINC02490	+	95175	107057	2	1	Sens(RevPrimer)	chr15:53237400-53237501						1
ENSG00000280362	+	3944	9582	2890,2	2890,2	Ambiguous,Ambiguous	chr15:53924293-53924317		chr15:53924293-53924317	chr15:53924293-53924317			2																					2038.74				10256.4
PRTG	-	131609	0	1	1	Ambiguous	chr15:55665131-55665172						1																							1692.05
NEDD4	-	166691	32296	2	2	Ambiguous	chr15:55794604-55794626						1															4000
TCF12	+	371210	0	7649	7652	AnitSense(ForPrimer)	chr15:57201805-57201877						1																							8460.25
CGNL1	+	174213	0	1	1	Ambiguous	chr15:57512013-57512172						1											1233.05
MYO1E	-	240438	0	80	85	AnitSense(ForPrimer)	chr15:59169785-59170098						1
MYO1E	-	240438	7659	301	292	Sens(RevPrimer)	chr15:59380529-59380721						1																								9411.76
ENSG00000259601	-	1985	30242	1,2	3,2	AnitSense(ForPrimer),Ambiguous	chr15:59903736-59904019						1
MESTP2	-	889	0	1	1	Ambiguous	chr15:60053391-60053597						1
ANXA2	-	50836	5941	2	1	Sens(RevPrimer)	chr15:60341131-60341210						1																							2538.07
ANXA2	-	50836	0	21970	21972	Ambiguous,AnitSense(ForPrimer)	chr15:60375866-60375915						2														3076.92													12745.1
ANXA2	-	50836	0				chr15:60377392-60377464						2
RORA-AS1	+	151460	0	10	10	Ambiguous	chr15:60507899-60507919	VIS locus multiple links_1					1																					2038.74
RORA	-	741019	0	10	10	Ambiguous	chr15:60507899-60507919	VIS locus multiple links_2					1																					2038.74
LINC02349	+	1596	18451	12	12	Ambiguous	chr15:61749838-61749874						1
MIR6085	+	110	16781				chr15:62326168-62326248		chr15:62326168-62326248	chr15:62326168-62326248			4												2072.54								1003.01	13251.8				1538.46
ENSG00000276651	-	2347	602	7174,2,2,2	7197,2,2,2	AnitSense(ForPrimer),Ambiguous,Ambiguous,Ambiguous	chr15:63503684-63503782						4												1554.4												2352.94	26666.7	1872.66
USP3	+	90041	0	727,1	728,1	AnitSense(ForPrimer),Ambiguous	chr15:63505625-63505785						1		4267.43
FBXL22	+	3855	456	21014	21012	Ambiguous,Sens(RevPrimer)	chr15:63601696-63601773						1																							10152.3
MAP2K1	+	104633	0	2	2	Ambiguous	chr15:66466476-66466568						1
ENSG00000270490	+	2157	2541	2	2	Ambiguous	chr15:66813100-66813119						1
SMAD3	+	129568	0	2355	2264	Sens(RevPrimer)	chr15:67177162-67177282						1															23000
IQCH	+	247019	0	8156,4573,7545,5051,2485,3108,2,1883,865,1,20,8221,1221,1198,1,4063,2,100,2	108,4390,44,4808,2490,223,2,1888,863,1,20,822,1230,157,1,6,2,100,2	Sens(RevPrimer),Sens(RevPrimer),Sens(RevPrimer),Sens(RevPrimer),AnitSense(ForPrimer),Sens(RevPrimer),Ambiguous,AnitSense(ForPrimer),Sens(RevPrimer),Ambiguous,Ambiguous,Sens(RevPrimer),AnitSense(ForPrimer),Sens(RevPrimer),Ambiguous,Sens(RevPrimer),Ambiguous,Ambiguous,Ambiguous	chr15:67416605-67417051	VIS locus multiple links_1	chr15:67416605-67417051	chr15:67416605-67417051		chr15:67416605-67417051	16					12328.8		457.038	6172.84									6459.95	1816.53																		919.963
IQCH-AS1	-	118226	0	8156,4573,7545,5051,2485,3108,2,1883,865,1,20,8221,1221,1198,1,4063,2,100,2	108,4390,44,4808,2490,223,2,1888,863,1,20,822,1230,157,1,6,2,100,2	Sens(RevPrimer),Sens(RevPrimer),Sens(RevPrimer),Sens(RevPrimer),AnitSense(ForPrimer),Sens(RevPrimer),Ambiguous,AnitSense(ForPrimer),Sens(RevPrimer),Ambiguous,Ambiguous,Sens(RevPrimer),AnitSense(ForPrimer),Sens(RevPrimer),Ambiguous,Sens(RevPrimer),Ambiguous,Ambiguous,Ambiguous	chr15:67416605-67417051	VIS locus multiple links_2	chr15:67416605-67417051	chr15:67416605-67417051		chr15:67416605-67417051	16					12328.8		457.038	6172.84									6459.95	1816.53																		919.963
ITGA11	-	135632	0	1,1	1,1	Ambiguous,Ambiguous	chr15:68411726-68411914						1
ENSG00000285919	-	48279	16763	1	1	Ambiguous	chr15:68863720-68863900						1															2000
GLCE	+	111573	17786	412	412	Ambiguous	chr15:69142827-69142849						1														9230.77
GLCE	+	111573	0	2	2	Ambiguous	chr15:69171530-69171575						1																					2038.74
GLCE	+	111573	0	154	162	AnitSense(ForPrimer)	chr15:69173792-69173925						1																							4230.11
DRAIC	+	232713	20598	2	2	Ambiguous	chr15:69716302-69716408						1		2133.72
RPL5P3	-	889	5934	115	119	AnitSense(ForPrimer)	chr15:71069922-71070135						1																				2006.02
HIGD2B	-	10385	0	7,1,2,1,2,2,1,2	8581,768,23563,1,18,2,1,2	AnitSense(ForPrimer),AnitSense(ForPrimer),AnitSense(ForPrimer),Ambiguous,AnitSense(ForPrimer),Ambiguous,Ambiguous,Ambiguous	chr15:72685460-72685965						2		1422.48	1025.64
ADPGK	-	32465	0	28,33,22,13,183,61,107,32,154,336,30,103,543,508,907,121	28,1566,923,139,1394,1073,105,32,177,333,30,101,609,493,890,120	Ambiguous,AnitSense(ForPrimer),AnitSense(ForPrimer),AnitSense(ForPrimer),AnitSense(ForPrimer),AnitSense(ForPrimer),Sens(RevPrimer),Ambiguous,AnitSense(ForPrimer),Sens(RevPrimer),Ambiguous,Sens(RevPrimer),AnitSense(ForPrimer),Sens(RevPrimer),Sens(RevPrimer),Sens(RevPrimer)	chr15:72782808-72783377	VIS locus multiple links_1	chr15:72782808-72783377				15					1369.86					1666.66							4521.97		5084.74
ADPGK-AS1	+	15365	0	28,33,22,13,183,61,107,32,154,336,30,103,543,508,907,121	28,1566,923,139,1394,1073,105,32,177,333,30,101,609,493,890,120	Ambiguous,AnitSense(ForPrimer),AnitSense(ForPrimer),AnitSense(ForPrimer),AnitSense(ForPrimer),AnitSense(ForPrimer),Sens(RevPrimer),Ambiguous,AnitSense(ForPrimer),Sens(RevPrimer),Ambiguous,Sens(RevPrimer),AnitSense(ForPrimer),Sens(RevPrimer),Sens(RevPrimer),Sens(RevPrimer)	chr15:72782808-72783377	VIS locus multiple links_2	chr15:72782808-72783377				15					1369.86					1666.66							4521.97		5084.74
NPTN	-	73376	1570	1043	1031	Sens(RevPrimer)	chr15:73634958-73635009						1					12328.8
CD276	+	30132	1747				chr15:73716260-73716317						1			6153.85
CCDC33	+	99816	0	1,1	1,1	Ambiguous,Ambiguous	chr15:74266336-74266470						1					1369.86
SEMA7A	-	24670	0	2273	2280	AnitSense(ForPrimer)	chr15:74413989-74414024						1											13563.5
ETFA	-	96117	1652	12592	12592	Ambiguous,Ambiguous	chr15:76313120-76313158						2															8000
SCAPER	-	557437	0	1	1	Ambiguous	chr15:76471647-76471688						1					1369.86
ANKRD34C-AS1	-	160009	0	1	1	Ambiguous	chr15:79233118-79233343						1																																	753.58
ENSG00000271983	-	492	12911	3503,12017,1046,2161,264,314,1,2,2,694	2377,3,202,644,262,38,1,2,2,699	Sens(RevPrimer),Sens(RevPrimer),Sens(RevPrimer),Sens(RevPrimer),Sens(RevPrimer),Sens(RevPrimer),Ambiguous,Ambiguous,Ambiguous,AnitSense(ForPrimer)	chr15:80679976-80680305						9							2285.19			2333.34						6349.21	1291.99													1237.62
CEMIP	+	172402	0	3,2,1	1,1,1	Sens(RevPrimer),Sens(RevPrimer),Ambiguous	chr15:80882663-80882851						1					1369.86
CPEB1	-	104163	0	2	2	Ambiguous	chr15:82577240-82577308						1
HOMER2	-	103738	0	856	856	Ambiguous	chr15:82921846-82921874						1
ADAMTSL3	+	385720	0	2	2	Ambiguous	chr15:83997405-83997512						1
PDE8A	+	157287	0	2	2	Ambiguous	chr15:85092185-85092206						1												1554.4
MIR7706	+	67	336	6	6	Ambiguous	chr15:85380231-85380260						1																									2051.28
ENSG00000259620	-	49630	48356	30	29	Sens(RevPrimer)	chr15:87036781-87037049						1				1408.45
ENSG00000259560	-	377997	0	2	2	Ambiguous	chr15:87421560-87421579						1
ENSG00000259560	-	377997	0	2	2	Ambiguous	chr15:87619814-87619864						1
MRPL46	-	7911	93463	1	1	Ambiguous	chr15:88365970-88366015						1
ISG20	+	17468	1460	2018	2022	AnitSense(ForPrimer)	chr15:88637432-88637556						1	2362.95
ISG20	+	17468	7703				chr15:88664185-88664258						1											8631.32
CARMAL	+	35942	0	1	1	Ambiguous	chr15:89047312-89047474						1
ZNF710	+	80868	0	1	1	Ambiguous	chr15:90001878-90001911						1
CRTC3	+	115423	0	2,2	2,2	Ambiguous,Ambiguous	chr15:90600202-90600246						2																					2038.74
CRAT37	+	197154	0	4173	4155	Sens(RevPrimer)	chr15:91456457-91456521						1																																	13564.4
SLCO3A1	+	312196	0	1	1	Ambiguous	chr15:92048656-92048759						1																						2577.32
FAM174B	-	38328	0	2	4	AnitSense(ForPrimer)	chr15:92637415-92637510						1			3076.92
CHASERR	+	79204	0	30	28	Sens(RevPrimer)	chr15:92819724-92819954	VIS locus multiple links_1					1																					1019.37
ENSG00000289200	-	735	0	30	28	Sens(RevPrimer)	chr15:92819724-92819954	VIS locus multiple links_2					1																					1019.37
CHD2	+	127673	0				chr15:92907945-92908000						1																								13529.4
ENSG00000275443	+	310409	0	149	149	Ambiguous	chr15:96183150-96183479	VIS locus multiple links_1					1
NR2F2-AS1	-	199653	0	149	149	Ambiguous	chr15:96183150-96183479	VIS locus multiple links_2					1
NR2F2	+	9559	0	488	491	AnitSense(ForPrimer)	chr15:96332389-96332604						1					6164.39
FAM169BP	-	79316	0	1	1	Ambiguous	chr15:98455633-98455831						1																													1855.29
DDX11L16	+	2536	105				chr16:11128-11450						2					1369.86											1587.3
Y_RNA	+	112	3141	1875	1897	AnitSense(ForPrimer)	chr16:11311805-11311926						1
Y_RNA	+	112	2437	1184	1187	AnitSense(ForPrimer)	chr16:11312567-11312630						1																	11627.9
ENSG00000188897	-	155233	0	164,17	1302,84	AnitSense(ForPrimer),AnitSense(ForPrimer)	chr16:11497821-11497904						2
ZC3H7A	-	46662	0	239	238	Sens(RevPrimer)	chr16:11753520-11753741	VIS locus multiple links_1					1
Metazoa_SRP	-	283	0	239	238	Sens(RevPrimer)	chr16:11753520-11753741	VIS locus multiple links_2					1
BCAR4	-	8962	0	25,34,233,218,4544,4	23,1,227,201,1,3	Sens(RevPrimer),Sens(RevPrimer),Sens(RevPrimer),Sens(RevPrimer),Sens(RevPrimer),Sens(RevPrimer)	chr16:11825683-11826041		chr16:11825683-11826041				6	2835.54											7772.02									12232.4			5294.11	2051.28
CACNA1H	+	68663	0	644	644	Ambiguous	chr16:1190409-1190439						1																	10335.9
SNX29	+	597554	0				chr16:12000530-12000569		chr16:12000530-12000569	chr16:12000530-12000569			4	1417.77																				11213			2352.94		1404.49
SNX29	+	597554	0	2,2	2,2	Ambiguous,Ambiguous	chr16:12104353-12104424		chr16:12104353-12104424				2
CPPED1	-	144089	0	2	2	Ambiguous	chr16:12725187-12725269						1
ENSG00000260710	-	5252	0	53	54	AnitSense(ForPrimer)	chr16:1297655-1297739						1														5384.61
ENSG00000262801	+	316781	0	1,2,1	1,2,1	Ambiguous,Ambiguous,Ambiguous	chr16:13338687-13339056						2
ENSG00000262801	+	316781	0	1	1	Ambiguous	chr16:13371609-13371640						1
MRTFB	+	195455	0				chr16:14097925-14098020						2			2051.28										17366.1
PERCC1	+	3364	0				chr16:1431379-1431494						1												2072.54
PARN	-	194560	0				chr16:14486526-14486581						1													12301
BFAR	+	36286	0	1	1	Ambiguous	chr16:14662148-14662424						1
PDXDC1	+	63307	0	1	2	AnitSense(ForPrimer)	chr16:14980670-14980740						1																					1529.06
ENSG00000261130	+	119595	0	4215,1	4251,1	AnitSense(ForPrimer),Ambiguous	chr16:15489241-15489342						2																								1176.47		8426.97
BMERB1	+	153672	0	4215,1	4251,1	AnitSense(ForPrimer),Ambiguous	chr16:15489241-15489342						2																								1176.47		8426.97
NOMO2	-	62171	0	332	334	AnitSense(ForPrimer)	chr16:18561569-18561768						1
TMC7	+	80009	0	238	238	Ambiguous	chr16:19002894-19002946						1
CLEC19A	+	25217	4067	801,201,2	4437,399,2	AnitSense(ForPrimer),AnitSense(ForPrimer),Ambiguous	chr16:19281524-19281664						3												6735.76				1587.3
ZNF598	-	12167	385	6	6	Ambiguous	chr16:2010205-2010286						1																										2808.99
ENSG00000283399	+	21518	3249	2	2	Ambiguous	chr16:20708142-20708224						1
ERI2	-	10133	0	2	4	AnitSense(ForPrimer)	chr16:20804513-20804752						1			1025.64
DCUN1D3	-	45434	0	1	2	AnitSense(ForPrimer)	chr16:20900130-20900178						1											1849.57
ENSG00000289978	-	6451	4318	22020	22020	Ambiguous,Ambiguous	chr16:21222811-21222836						2				2816.9																							11764.7
MIR3180-5	-	153	363	53	53	Ambiguous	chr16:2136491-2136717						1													1447.18
MIR3180-5	-	153	822	3	2	Sens(RevPrimer)	chr16:2136950-2137002						1											1233.05
METTL9	+	57895	0	1450	1449	Sens(RevPrimer)	chr16:21600424-21600561						1		5689.9
EEF2K	+	82461	0	1	1	Ambiguous	chr16:22223842-22223894						1																																		1200.48
EEF2K	+	82461	0	6	6	Ambiguous	chr16:22223923-22223995						1												2072.54
CDR2	-	28684	0	587	586	Sens(RevPrimer)	chr16:22369381-22369530						1															12000
SCNN1B	+	78993	0	1222	1217	Sens(RevPrimer)	chr16:23317747-23317896						1											7398.27
SCNN1B	+	78993	0				chr16:23325148-23325202		chr16:23325148-23325202	chr16:23325148-23325202			2																				1504.52				7058.82
SCNN1B	+	78993	0	4556	4543	Sens(RevPrimer)	chr16:23325746-23325779						1	9451.8
CACNG3	+	106078	0	2	2	Ambiguous	chr16:24309723-24309753						1				2816.9
TEDC2-AS1	-	3264	441	5	5	Ambiguous	chr16:2468653-2469060						1																															1383.13
SLC5A11	+	65664	0	2	2	Ambiguous	chr16:24877856-24877922						1				2816.9
LINC02175	+	21540	1143	2,4,2,12,4,8	2,4,2,12,4,8	Ambiguous,Ambiguous,Ambiguous,Ambiguous,Ambiguous,Ambiguous	chr16:25065917-25065936						4												2072.54																		2475.25
ENSG00000260803	-	17682	0	6	6	Ambiguous	chr16:25145-25447						1														1538.46
ZKSCAN2-DT	+	3115	25096	2	1	Sens(RevPrimer)	chr16:25286161-25286214						1																				1504.52
ENSG00000286712	+	60591	0	1,1,2,1,2,1,1,1,1,1,1,2	1,184,2,6,3,5,1,1,6,1,1,2	Ambiguous,AnitSense(ForPrimer),Ambiguous,AnitSense(ForPrimer),AnitSense(ForPrimer),AnitSense(ForPrimer),Ambiguous,Ambiguous,AnitSense(ForPrimer),Ambiguous,Ambiguous,Ambiguous	chr16:26566484-26566936						4							457.038							1538.46																			753.58
ENSG00000260580	+	7253	99043	1	1	Ambiguous	chr16:26828168-26828208						1
NSMCE1	-	43779	0	1	1	Ambiguous	chr16:27227799-27228004						1
SRRM2	+	18775	0				chr16:2754415-2754473						1																							28764.8
SBK1	+	31325	0				chr16:28292751-28292800						1												16580.3
SBK1	+	31325	0	1	1	Ambiguous	chr16:28322926-28322971						1
ENSG00000288656	-	31309	0	2	2	Ambiguous	chr16:28622722-28622803	VIS locus multiple links_1					1
ENSG00000289755	-	17998	0	2	2	Ambiguous	chr16:28622722-28622803	VIS locus multiple links_2					1
ENSG00000289756	-	3420	0	2	2	Ambiguous	chr16:28622722-28622803	VIS locus multiple links_3					1
ENSG00000263280	-	1927	0				chr16:2867877-2867933						2	9451.8																									1872.66
ENSG00000288632	-	170801	0	66	66	Ambiguous	chr16:29457840-29457882	VIS locus multiple links_1					1
SLX1B	+	3687	0	66	66	Ambiguous	chr16:29457840-29457882	VIS locus multiple links_2					1
SLX1B-SULT1A4	+	9669	0	66	66	Ambiguous	chr16:29457840-29457882	VIS locus multiple links_3					1
ENSG00000288632	-	170801	0				chr16:29595214-29595325	VIS locus multiple links_1					1		15647.2
ENSG00000279583	-	1008	0				chr16:29595214-29595325	VIS locus multiple links_2					1		15647.2
GREP1	+	13761	0	1319	228316	AnitSense(ForPrimer),Sens(RevPrimer)	chr16:2994914-2995621						2			1025.64
ENSG00000285043	+	17264	0	605	598	Sens(RevPrimer)	chr16:30064420-30064693	VIS locus multiple links_1					1
ENSG00000274904	-	520	0	605	598	Sens(RevPrimer)	chr16:30064420-30064693	VIS locus multiple links_2					1
YPEL3	-	3900	0	1107,2123,158,4	1113,13,158,4	AnitSense(ForPrimer),Sens(RevPrimer),Ambiguous,Ambiguous	chr16:30092583-30093094		chr16:30092583-30093094				4												2072.54																						9603.83	6116.21
BICDL2	-	9263	0	2	2	Ambiguous	chr16:3032069-3032088						1																											3921.57
MMP25-AS1	-	21964	0				chr16:3045298-3045404						1																																		4801.92
ENSG00000261680	-	430	110	2	2	Ambiguous	chr16:30624823-30624991						1																									1025.64
Metazoa_SRP	+	273	7309	2	2	Ambiguous	chr16:30808646-30808721						1																									1025.64
MIR4519	-	58	2128	199	201	AnitSense(ForPrimer)	chr16:30872928-30873138						1	2835.54
FBXL19	+	25212	0				chr16:30923927-30923959						1													8683.05
STX4	+	6607	798	27	32	AnitSense(ForPrimer)	chr16:31032544-31032760						1												4145.08
KAT8	+	13696	0	57	57	Ambiguous	chr16:31128283-31128708						1
ENSG00000261889	-	748	2979	4	4	Ambiguous	chr16:3160461-3160482						1
NLRC3	-	38371	0	1	1	Ambiguous	chr16:3549977-3550196						1
ENSG00000263235	-	1068	13002	2	2	Ambiguous	chr16:3637602-3637634						1
NMRAL1	-	12932	0	2	2	Ambiguous	chr16:4463083-4463155						1																									2051.28
RAB11FIP3	+	97363	0	1,2	3146,2	AnitSense(ForPrimer),Ambiguous	chr16:451961-452086	VIS locus multiple links_1	chr16:451961-452086	chr16:451961-452086			2																							11844.3				3921.57
ENSG00000230428	+	2058	0	1,2	3146,2	AnitSense(ForPrimer),Ambiguous	chr16:451961-452086	VIS locus multiple links_2	chr16:451961-452086	chr16:451961-452086			2																							11844.3				3921.57
PHKB	+	240193	0	2	2	Ambiguous	chr16:47588743-47588764						1																	2583.98
PPL	-	54642	6800	1	3	AnitSense(ForPrimer)	chr16:4943947-4944401						1
ENSG00000260850	-	137483	0	1	1	Ambiguous	chr16:51455204-51455675						1
CASC16	-	99951	0	376	376	Ambiguous	chr16:52573479-52573637						1											3082.61
CASC16	-	99951	0	3	1	Sens(RevPrimer)	chr16:52601826-52602092						1			1025.64
CAPN15	+	26925	0				chr16:527856-527938						1														14615.4
FTO	+	417786	0	2788234	2789234	AnitSense(ForPrimer),Ambiguous	chr16:53782994-53783035						2	9451.8
FTO	+	417786	0	7535	7538	AnitSense(ForPrimer)	chr16:53998476-53998530	VIS locus multiple links_1					1																											9803.92
ENSG00000260194	-	1657	0	7535	7538	AnitSense(ForPrimer)	chr16:53998476-53998530	VIS locus multiple links_2					1																											9803.92
FTO	+	417786	0	1325	1331	AnitSense(ForPrimer)	chr16:54079557-54079707						1																	7751.94
FTO	+	417786	6477	2	2	Ambiguous	chr16:54128417-54128643						1				1408.45
AMFR	-	64094	0				chr16:56370215-56370326						1
MT2A	+	914	864	559	559	Ambiguous	chr16:56607577-56607720						1																							8460.24
GOT2	-	27186	480	346	279	Sens(RevPrimer)	chr16:58734795-58734959						1																										9363.3
LINC02141	+	198621	0	3412	3402	Sens(RevPrimer)	chr16:59993091-59993241						1			6153.85
ENSG00000261178	-	2809	90592				chr16:60834808-60835141						2					7534.25
ENSG00000260658	-	303783	0				chr16:63471600-63472111		chr16:63471600-63472111	chr16:63471600-63472111		chr16:63471600-63472111	18							914.077			666.667							10335.9	22706.6	44067.8																	41398.3
ENSG00000261653	+	1129	37338	1	1	Ambiguous	chr16:63898314-63898440						1
ENSG00000260364	+	199765	0	2	2	Ambiguous	chr16:65398521-65398541	VIS locus multiple links_1					1																									2051.28
LINC00922	-	291802	0	2	2	Ambiguous	chr16:65398521-65398541	VIS locus multiple links_2					1																									2051.28
ENSG00000261234	-	265	117327	1	1	Ambiguous	chr16:66055779-66055817						1			1025.64
NOL3	+	5200	0				chr16:67173620-67173731						1													6512.3
LRRC36	+	58390	0				chr16:67342431-67342500		chr16:67342431-67342500	chr16:67342431-67342500			4																				2006.02	1019.37			15882.4	1538.46
ENSG00000276075	-	10824	0	6	6	Ambiguous	chr16:67522220-67522275						1												2072.54
CENPT	-	19537	0	234	236	AnitSense(ForPrimer)	chr16:67847422-67847492	VIS locus multiple links_1					1																																		2400.96
NUTF2	+	25635	0	234	236	AnitSense(ForPrimer)	chr16:67847422-67847492	VIS locus multiple links_2					1																																		2400.96
ESRP2	-	7095	0	245	240	Sens(RevPrimer)	chr16:68233471-68233667	VIS locus multiple links_1					1		7112.38
MIR6773	-	74	0	245	240	Sens(RevPrimer)	chr16:68233471-68233667	VIS locus multiple links_2					1		7112.38
SLC7A6	+	37294	0				chr16:68271248-68271626						10							2970.75	17746.9	7894.73	8000						1587.3																16425.8
SLC7A6	+	37294	0	1	1	Ambiguous	chr16:68271736-68271850						1																																	753.58
PRMT7	+	47566	0	3985	1	Sens(RevPrimer)	chr16:68312805-68313057						1
SMPD3	-	90182	0	24122	24107	Ambiguous,Sens(RevPrimer)	chr16:68416955-68417051						2	1890.36																									15917.6
SMPD3	-	90182	0	829	823	Sens(RevPrimer)	chr16:68435869-68436026						1																				1504.52
RNU4-36P	+	144	2541	1	1	Ambiguous	chr16:68532942-68532974						1
ENSG00000252040	-	132	7350	1	1	Ambiguous	chr16:68622825-68622873						1																																		1200.48
CDH1	+	98246	13732	4	4	Ambiguous	chr16:68723493-68723560						1																							3384.09
CDH1	+	98246	0	12	12	Ambiguous	chr16:68752045-68752127						1
TANGO6	+	241652	0	2	2	Ambiguous	chr16:68880980-68881014						1																								2352.94
TANGO6	+	241652	0	2	1	Sens(RevPrimer)	chr16:68983480-68983580						1																																1971.09
HAS3	+	12008	5812	1	1	Ambiguous	chr16:69099795-69099841						1							457.038
AARS1	-	37209	233	1	1	Ambiguous	chr16:70289738-70289771						1
MTSS2	-	24850	0				chr16:70685238-70685281						1																								16470.6
ZFHX3	-	265244	0	2176	2211	AnitSense(ForPrimer)	chr16:72848637-72848767						1													9406.64
ENSG00000284675	+	14285	19468	2	2	Ambiguous	chr16:73157047-73157068						1																								1764.7
ZNRF1	+	111971	0	159	171	AnitSense(ForPrimer)	chr16:75070011-75070225						1																										3745.32
BCAR1	-	23444	0	96,1,457,1,271,1,2553,3068,4480,1530,820,1,2,308	98,1896,6772,4,15863,1,2554,3058,11015,1531,825,2,2,306	AnitSense(ForPrimer),AnitSense(ForPrimer),AnitSense(ForPrimer),AnitSense(ForPrimer),AnitSense(ForPrimer),Ambiguous,AnitSense(ForPrimer),Sens(RevPrimer),AnitSense(ForPrimer),AnitSense(ForPrimer),AnitSense(ForPrimer),AnitSense(ForPrimer),Ambiguous,Sens(RevPrimer)	chr16:75245618-75245939		chr16:75245618-75245939				14	20794					10204.1	685.558				1233.05	10362.7			28000		1937.98				23445.5				1538.46	1872.66								9603.84
BCAR1	-	23444	497	2839,401,69,1482,205	1,396,7,31,207	Sens(RevPrimer),Sens(RevPrimer),Sens(RevPrimer),Sens(RevPrimer),AnitSense(ForPrimer)	chr16:75252120-75252452		chr16:75252120-75252452				5	10869.6																			8525.58				1764.7				2840.91
BCAR1	-	23444	3489				chr16:75255112-75255233		chr16:75255112-75255233				7								2314.82							8000					1003.01	13761.5				10256.4
BCAR1	-	23444	14107				chr16:75265730-75265845						1
BCAR1	-	23444	15369	154	154	Ambiguous	chr16:75266992-75267021						1																											7843.14
BCAR1	-	23444	15639				chr16:75267262-75268068		chr16:75267262-75268068				22						13605.4	11426	26234.6	15789.5	4666.67							3875.97													4950.5	13831.2	28252.3	3014.32
CFDP1	-	139794	0	29092,2,1,1,1	6426,2,1,2,1	Sens(RevPrimer),Ambiguous,Ambiguous,AnitSense(ForPrimer),Ambiguous	chr16:75304983-75305169						2
CFDP1	-	139794	0	26	26	Ambiguous	chr16:75305283-75305336						1
CFDP1	-	139794	0				chr16:75309371-75309823		chr16:75309371-75309823				11					8219.18		457.038			666.667							10335.9	15440.5												1856.43						4599.82
CHST6	-	23390	0				chr16:75485726-75485816						1		14224.8
ENSG00000203472	+	19512	0				chr16:75485726-75485816						1		14224.8
SYCE1L	+	13808	0	2,2,1341,2	28,4,668,2	AnitSense(ForPrimer),AnitSense(ForPrimer),Sens(RevPrimer),Ambiguous	chr16:77212321-77212641	VIS locus multiple links_1					3							685.558																			3277.16
ENSG00000261063	-	48484	0	2,2,1341,2	28,4,668,2	AnitSense(ForPrimer),AnitSense(ForPrimer),Sens(RevPrimer),Ambiguous	chr16:77212321-77212641	VIS locus multiple links_2					3							685.558																			3277.16
WWOX	+	1113014	0	78	78	Ambiguous	chr16:78296088-78296259						1													1447.18
WWOX	+	1113014	0	2	2	Ambiguous	chr16:78949297-78949343						1
RNA5SP431	+	120	16201	1,3,69,340,6074	1,3,69,340,6072	Ambiguous,Ambiguous,Ambiguous,Ambiguous,Sens(RevPrimer)	chr16:79247909-79248253						5												1036.27				1587.3												1420.45		1237.62
DYNLRB2-AS1	-	408263	0	2	2	Ambiguous	chr16:80324723-80324746						1																												2840.91
CDYL2	-	206692	0	336	336	Ambiguous	chr16:80611835-80612021						1															5000
ENSG00000286221	-	177095	0	1	1	Ambiguous	chr16:80957724-80957844						1
ENSG00000284512	-	73969	0	1	1	Ambiguous	chr16:81066967-81067110	VIS locus multiple links_1					1					1369.86
ENSG00000260643	-	42632	0	1	1	Ambiguous	chr16:81066967-81067110	VIS locus multiple links_2					1					1369.86
C16orf46	-	16259	0	1	1	Ambiguous	chr16:81066967-81067110	VIS locus multiple links_3					1					1369.86
CMIP	+	266955	0	145	149	AnitSense(ForPrimer)	chr16:81445505-81445766						1																															1383.13
ENSG00000259873	+	554	116167	2999,1373,125,1,3	53,1373,125,1,1	Sens(RevPrimer),Ambiguous,Ambiguous,Ambiguous,Sens(RevPrimer)	chr16:82318164-82318661						5																1587.3					1529.06													7202.88	3058.1
CDH13	+	1173672	0	1	1	Ambiguous	chr16:82668768-82668798						1																								1176.47
ENSG00000260003	-	19438	0	1	2	AnitSense(ForPrimer)	chr16:8276849-8276911						1																															2074.69
CDH13	+	1173672	0	2	2	Ambiguous	chr16:83318488-83318507						1																																				1839.93
MBTPS1	-	63180	0	2205,1	2158,1	Sens(RevPrimer),Ambiguous	chr16:84097325-84097445						1													14471.8
ENSG00000285848	-	39484	0				chr16:84826596-84826633	VIS locus multiple links_1					2											19728.7										2038.74
CRISPLD2	+	89524	0				chr16:84826596-84826633	VIS locus multiple links_2					2											19728.7										2038.74
ENSG00000285848	-	39484	0	4	4	Ambiguous	chr16:84849564-84849583	VIS locus multiple links_1					1												2072.54
CRISPLD2	+	89524	0	4	4	Ambiguous	chr16:84849564-84849583	VIS locus multiple links_2					1												2072.54
CRISPLD2	+	89524	0	301	299	Sens(RevPrimer)	chr16:84883588-84883828						1			2051.28
ENSG00000287787	+	81974	0	1	1	Ambiguous	chr16:85253050-85253082						1
ENSG00000278716	+	1019	16033				chr16:85473615-85473780						1
ENSG00000278716	+	1019	30435	45,47,1735,1,189,81,941	2664,4408,1751,1,188,81,938	AnitSense(ForPrimer),AnitSense(ForPrimer),AnitSense(ForPrimer),Ambiguous,Sens(RevPrimer),Ambiguous,Sens(RevPrimer)	chr16:85521265-85521695		chr16:85521265-85521695				7																1587.3									7179.49	936.33								4801.92	15290.5
GSE1	+	62879	0	2	2	Ambiguous	chr16:85662617-85662636						1																									2051.28
ABAT	+	109954	0	2,2,4628	2,2,2	Ambiguous,Ambiguous,Sens(RevPrimer)	chr16:8676304-8676369						2													20984.1														2941.18
LMF1	-	117351	0	1	1	Ambiguous	chr16:875343-875547						1											1233.05
ENSG00000260177	-	26343	0	1,1,1,205,263,1,655,1,1,29,2100,1,4567,1,688,9264,1,3307,27,2,1,1,1,839	10051,4859,5771,5410,5797,1410,10351,1,2,473,2160,1,12391,1,692,9252,1,3302,26,2,1,2,1,837	AnitSense(ForPrimer),AnitSense(ForPrimer),AnitSense(ForPrimer),AnitSense(ForPrimer),AnitSense(ForPrimer),AnitSense(ForPrimer),AnitSense(ForPrimer),Ambiguous,AnitSense(ForPrimer),AnitSense(ForPrimer),AnitSense(ForPrimer),Ambiguous,AnitSense(ForPrimer),Ambiguous,AnitSense(ForPrimer),Sens(RevPrimer),Ambiguous,Sens(RevPrimer),Sens(RevPrimer),Ambiguous,Ambiguous,AnitSense(ForPrimer),Ambiguous,Sens(Rev…	chr16:87805250-87806628		chr16:87805250-87806628	chr16:87805250-87806628	chr16:87805250-87806628	chr16:87805250-87806628	20					10958.9	34013.6				666.667						1587.3	19379.8	9990.92	13559.3											1237.62						1839.93
PIEZO1	-	69883	0	5621	5638	AnitSense(ForPrimer)	chr16:88759912-88760072						1
ACSF3	+	62382	0	2	1	Sens(RevPrimer)	chr16:89114583-89114692	VIS locus multiple links_1					1													1447.18
ENSG00000261546	-	2105	0	2	1	Sens(RevPrimer)	chr16:89114583-89114692	VIS locus multiple links_2					1													1447.18
ANKRD11	-	222932	0	4	12	AnitSense(ForPrimer)	chr16:89325260-89325406						1																									7179.49
ENSG00000288715	-	101247	0	4	12	AnitSense(ForPrimer)	chr16:89325260-89325406						1																									7179.49
CDK10	+	9666	0	4	4	Ambiguous	chr16:89691720-89691742						1
SPIRE2	+	42845	0	2	2	Ambiguous	chr16:89849984-89850069						1																				2006.02
GAS8	+	22281	0	678	677	Sens(RevPrimer)	chr16:90022822-90022859						1
GAS7	-	288001	0	2	2	Ambiguous	chr17:10030017-10030056						1
MYH3	-	28778	0	1,2	1,5	Ambiguous,AnitSense(ForPrimer)	chr17:10652598-10652788						1																						5154.64
ENSG00000285220	+	151119	56633	1	1	Ambiguous	chr17:10937527-10937584	VIS locus multiple links_1					1
ENSG00000263508	+	36222	56633	1	1	Ambiguous	chr17:10937527-10937584	VIS locus multiple links_2					1
DNAH9	+	371279	0	1	1	Ambiguous	chr17:11707959-11708057						1																		908.265
ENSG00000286617	-	4440	15808	20	20	Ambiguous	chr17:12410984-12411005						1	1890.36
MYOCD	+	103060	0	1	2	AnitSense(ForPrimer)	chr17:12689587-12689662	VIS locus multiple links_1					1																										936.33
MYOCD-AS1	-	34274	0	1	2	AnitSense(ForPrimer)	chr17:12689587-12689662	VIS locus multiple links_2					1																										936.33
LINC02093	-	7572	24497	1,38,2,2,1,1	1,1,1,1,1,1	Ambiguous,Sens(RevPrimer),Sens(RevPrimer),Sens(RevPrimer),Ambiguous,Ambiguous	chr17:13331267-13331610						2																											1960.78
LINC02093	-	7572	29088	1	1	Ambiguous	chr17:13335858-13336068						1
TRIM16	-	56346	0	315	314	Sens(RevPrimer)	chr17:15656163-15656214						1
SLC43A2	-	59567	0	8	8	Ambiguous	chr17:1622944-1622989						1																					2038.74
RAI1	+	129996	0	40	40	Ambiguous	chr17:17691823-17692032						1
RAI1	+	129996	0	17882,2,5,2,5,2	18,2,1802,2,6,2	Sens(RevPrimer),Ambiguous,AnitSense(ForPrimer),Ambiguous,AnitSense(ForPrimer),Ambiguous	chr17:17725407-17725646		chr17:17725407-17725646	chr17:17725407-17725646			6	18903.6										2466.09									3009.03	1529.06			2352.94		1404.49
ENSG00000212618	+	75	3298	1	1	Ambiguous	chr17:18940667-18940701						1
SLC47A1	+	45181	0	2	1	Sens(RevPrimer)	chr17:19543271-19543384						1																												1420.45
SLC47A1P2	+	17344	0	1	1	Ambiguous	chr17:19631416-19631484	VIS locus multiple links_1					1
ENSG00000290544	+	4375	0	1	1	Ambiguous	chr17:19631416-19631484	VIS locus multiple links_2					1
MIR212	-	110	0	2	1	Sens(RevPrimer)	chr17:2050303-2050489						1											2466.09
USP22	-	43416	0	85	86	AnitSense(ForPrimer)	chr17:21030749-21030957						1	1417.77
SMG6	-	243943	0	1	1	Ambiguous	chr17:2267984-2268053						1																									1025.64
MNT	-	16988	0	1466,2556,3610,127,5279,2210,20,35,6102,1085,367,36	1355,1288,306,64,18,2,21,37,6129,1085,365,34	Sens(RevPrimer),Sens(RevPrimer),Sens(RevPrimer),Sens(RevPrimer),Sens(RevPrimer),Sens(RevPrimer),AnitSense(ForPrimer),AnitSense(ForPrimer),AnitSense(ForPrimer),Ambiguous,Sens(RevPrimer),Sens(RevPrimer)	chr17:2397328-2397769		chr17:2397328-2397769	chr17:2397328-2397769		chr17:2397328-2397769	12	1890.36											9326.42			2000															1856.43	20055.3	6570.3	7159.01
METTL16	-	95840	69	2	2	Ambiguous	chr17:2415961-2415980						1
CLUH	-	22378	0	179	181	AnitSense(ForPrimer)	chr17:2709468-2709705						1
RPS7P1	+	585	9343	2	2	Ambiguous	chr17:28458424-28458479						1																					2038.74
FAM222B	-	86811	0	9999,2,2	10005,2,2	AnitSense(ForPrimer),Ambiguous,Ambiguous	chr17:28842517-28842583						2			11282	2816.9
MYO18A	-	109277	0				chr17:29168922-29169030						1																						2577.32
ENSG00000264808	-	56320	12500	4	4	Ambiguous	chr17:29321365-29321410						1																					2038.74
SSH2	-	304291	0	598	595	Sens(RevPrimer)	chr17:29746243-29746399						1
SSH2	-	304291	0	2	2	Ambiguous	chr17:29773771-29773849	VIS locus multiple links_1					1
ENSG00000263657	+	26734	0	2	2	Ambiguous	chr17:29773771-29773849	VIS locus multiple links_2					1
SSH2	-	304291	0	1	1	Ambiguous	chr17:29848437-29848687						1																													1855.29
CPD	+	91063	0	2	2	Ambiguous	chr17:30399192-30399211						1																															2766.25
ENSG00000242439	+	418	0				chr17:30831050-30831636		chr17:30831050-30831636				3																3174.6													53803.3
ENSG00000266877	+	54382	2539				chr17:31580550-31580623						1
ENSG00000214708	-	1910	0	28	353	AnitSense(ForPrimer)	chr17:32141202-32141549						1
ASIC2	-	280209	85275	3689,1,1	4033,1,1	AnitSense(ForPrimer),Ambiguous,Ambiguous	chr17:33378569-33378687						3			1025.64											1538.46													10784.3
ASIC2	-	280209	117698	12	12	Ambiguous	chr17:33410992-33411072						1																										1872.66
TAX1BP3	-	5684	0				chr17:3667587-3667804						2														3076.92
P2RX5-TAX1BP3	-	33132	0				chr17:3667587-3667804						2														3076.92
ENSG00000289110	-	1234	3414	811	793	Sens(RevPrimer)	chr17:37484906-37485041						1
HNF1B	-	58629	0	2	2	Ambiguous	chr17:37714890-37714910						1					2739.73
NPEPPSP1	-	61601	9132	3	3	Ambiguous	chr17:38266476-38266615						1																									1025.64
SOCS7	+	53750	127	236	237	AnitSense(ForPrimer)	chr17:38351536-38351717						1				5633.8
ENSG00000277969	+	2299	0	3,62	3,62	Ambiguous,Ambiguous	chr17:38703199-38703471						2											1849.57													1176.47
LASP1	+	51713	0	241	238	Sens(RevPrimer)	chr17:38871981-38872185						1																					3567.78
ENSG00000266469	+	4084	0	328	329	AnitSense(ForPrimer)	chr17:39402117-39402350						1
PGAP3	-	16936	0	1185	1179	Sens(RevPrimer)	chr17:39675419-39675695						1																																				1379.95
PGAP3	-	16936	0				chr17:39687524-39687597		chr17:39687524-39687597	chr17:39687524-39687597			2																					17329.2					1404.49
PSMD3	+	17153	0	2243,1	2256,1	AnitSense(ForPrimer),Ambiguous	chr17:39981707-39981777						1																		908.265
MSL1	+	14947	0	31,17,1638,13,4144,1625,3158,2949,1,2,30,437,1,93,4,3,16,4,7,10,1	1,4,1,1,2,2,1,1,1,2,30,2,1,3,2,1,3,1,1,1,1	Sens(RevPrimer),Sens(RevPrimer),Sens(RevPrimer),Sens(RevPrimer),Sens(RevPrimer),Sens(RevPrimer),Sens(RevPrimer),Sens(RevPrimer),Ambiguous,Ambiguous,Ambiguous,Sens(RevPrimer),Ambiguous,Sens(RevPrimer),Sens(RevPrimer),Sens(RevPrimer),Sens(RevPrimer),Sens(RevPrimer),Sens(RevPrimer),Sens(RevPrimer),Ambiguous	chr17:40122905-40123550						1		4978.66
MSL1	+	14947	1099	1	1	Ambiguous	chr17:40138015-40138100						1																				1003.01
RAPGEFL1	+	18181	0				chr17:40191381-40191400		chr17:40191381-40191400				2
RARA	+	48464	77				chr17:40308980-40309103						1					5479.45
RARA	+	48464	0	312	318	AnitSense(ForPrimer)	chr17:40310262-40310485						1													8683.07
IGFBP4	+	14276	0				chr17:40444871-40444993						1																		76294.2
KRTAP4-2	-	776	762	2	2	Ambiguous	chr17:41176663-41176684						1													2894.36
ZNF385C	-	72898	0	92	92	Ambiguous	chr17:42051497-42051558						1
ATP6V0A1	+	63702	0	1	1	Ambiguous	chr17:42505509-42505548						1																										936.33
PLEKHH3	-	9081	693	78	67	Sens(RevPrimer)	chr17:42677686-42677956						1
PSME3	+	10364	870	4	1	Sens(RevPrimer)	chr17:42832308-42832527						1											1233.05
G6PC1	+	13640	5397	3364	3351	Sens(RevPrimer)	chr17:42919834-42919915						1
LINC00910	-	49572	0	4,10	4,10	Ambiguous,Ambiguous	chr17:43345483-43345502		chr17:43345483-43345502				2
RNU6-971P	+	106	3867	2	1	Sens(RevPrimer)	chr17:43469612-43469718						1
LSM12	-	32344	3552	2,2	2,2	Ambiguous,Ambiguous	chr17:44030757-44030776		chr17:44030757-44030776				2																																	1507.16
HDAC5	-	46889	0	9844	9815	Sens(RevPrimer)	chr17:44095792-44095932						1
SHC1P2	-	1469	4494	2	1	Sens(RevPrimer)	chr17:44234721-44234760						1																										936.33
SPNS3	+	54265	10109	6	6	Ambiguous	chr17:4423810-4423831						1	1890.36
SPNS3	+	54265	0				chr17:4484618-4484720	VIS locus multiple links_1					1			7179.49
ENSG00000262823	-	4388	0				chr17:4484618-4484720	VIS locus multiple links_2					1			7179.49
CCDC103	+	5662	0	456,1,284,1331,75,1255,543,344	462,1,1677,1321,75,1251,544,345	AnitSense(ForPrimer),Ambiguous,AnitSense(ForPrimer),Sens(RevPrimer),Ambiguous,Sens(RevPrimer),AnitSense(ForPrimer),AnitSense(ForPrimer)	chr17:44902505-44902898						8					2739.73	15306.1										3174.6																				5519.78
DCAKD	-	28289	0	2	2	Ambiguous	chr17:45034481-45034550						1																									2051.28
HEXIM1	+	3625	0				chr17:45150343-45150444	VIS locus multiple links_1					1																	11627.9
HEXIM2-AS1	-	11111	0				chr17:45150343-45150444	VIS locus multiple links_2					1																	11627.9
NPEPPS	+	92169	8762	1449,1,1	1465,1,1	AnitSense(ForPrimer),Ambiguous,Ambiguous	chr17:47522205-47522346		chr17:47522205-47522346	chr17:47522205-47522346			3																				1003.01	1019.37				4615.39
SCRN2	-	3582	732				chr17:47842004-47842082						1
ENSG00000263798	+	33683	0	2	1	Sens(RevPrimer)	chr17:47950268-47950353						1
ENSG00000263798	+	33683	0	56	56	Ambiguous	chr17:47956004-47956034						1
PRR15L	-	5917	0	56	56	Ambiguous	chr17:47956004-47956034						1
ENSG00000263798	+	33683	0	7142	7141	Ambiguous,Sens(RevPrimer)	chr17:47956966-47957323						2											1233.05			3076.92
PRR15L	-	5917	0	7142	7141	Ambiguous,Sens(RevPrimer)	chr17:47956966-47957323						2											1233.05			3076.92
SKAP1	-	296773	0	703,1	697,1	Sens(RevPrimer),Ambiguous	chr17:48159430-48159600						1
SKAP1	-	296773	0	1361	1355	Sens(RevPrimer)	chr17:48240304-48240442						1
COX6B1P2	+	230	443	2	2	Ambiguous	chr17:48713176-48713287						1
SNF8	-	15527	0	4	4	Ambiguous	chr17:48933430-48933449						1											2466.09
ENSG00000230532	+	5310	0	4	4	Ambiguous	chr17:48933430-48933449						1											2466.09
ENSG00000262039	+	106249	0				chr17:49370933-49371046						1			6153.85
ENSG00000262039	+	106249	0	2	2	Ambiguous	chr17:49423060-49423089						1																									2051.28
PPP1R9B	-	16941	702	904	902	Sens(RevPrimer)	chr17:50151378-50151547						1
ABCC3	+	57373	0	1986	1979	Sens(RevPrimer)	chr17:50686472-50686510						1		5689.9
ENSG00000247011	-	9725	0	726	727	AnitSense(ForPrimer)	chr17:50943740-50943924						1					1369.86
ENSG00000251665	+	4637	0	237003517	1837383520	AnitSense(ForPrimer),AnitSense(ForPrimer),AnitSense(ForPrimer)	chr17:50948728-50949048		chr17:50948728-50949048				3	2835.54																				3058.1				6153.85
CA10	-	528395	0	1,1,1	12,1,1	AnitSense(ForPrimer),Ambiguous,Ambiguous	chr17:51986005-51986298						1
ZNF594-DT	+	43969	0	72288	71288	Sens(RevPrimer),Ambiguous	chr17:5232233-5232555	VIS locus multiple links_1	chr17:5232233-5232555				2																																			12232.4
SCIMP	-	25941	0	72288	71288	Sens(RevPrimer),Ambiguous	chr17:5232233-5232555	VIS locus multiple links_2	chr17:5232233-5232555				2																																			12232.4
ZNF594-DT	+	43969	0	2	2	Ambiguous	chr17:5233539-5233611	VIS locus multiple links_1					1			2051.28
SCIMP	-	25941	0	2	2	Ambiguous	chr17:5233539-5233611	VIS locus multiple links_2					1			2051.28
LINC01982	+	145187	0	2	2	Ambiguous	chr17:52393322-52393402						1																								2352.94
LINC01982	+	145187	0	2	2	Ambiguous	chr17:52407258-52407283						1							685.558
RABEP1	+	104057	12630	6,2	6,2	Ambiguous,Ambiguous	chr17:5269634-5269654		chr17:5269634-5269654				2																																	1507.16
TOM1L1	+	61105	1636	301	302	AnitSense(ForPrimer)	chr17:54899066-54899216						1						8503.41
STXBP4	+	204868	0	6	6	Ambiguous	chr17:55001766-55001811						1																					2038.74
ANKFN1	+	363542	44395	2	2	Ambiguous	chr17:56109019-56109080						1												2072.54
ANKFN1	+	363542	41533	224	222	Sens(RevPrimer)	chr17:56111737-56111942						1																							3384.09
ANKFN1	+	363542	0	182	183	AnitSense(ForPrimer)	chr17:56170912-56171267						1
ANKFN1	+	363542	0	2706,1	2709,1	AnitSense(ForPrimer),Ambiguous	chr17:56172388-56172453						1													15919
C17orf67	-	42008	5794	23112	23111	Ambiguous,Sens(RevPrimer)	chr17:56786086-56786119						2													14471.8	3076.92
RNF126P1	+	1320	9692				chr17:57035734-57035786						2			2051.28																				16920.5
ENSG00000285785	-	17220	7460	1	1	Ambiguous	chr17:57220759-57220802						1										666.667
MSI2	+	428167	0	219	215	Sens(RevPrimer)	chr17:57411018-57411348						1
CUEDC1	-	94170	0	1	1	Ambiguous	chr17:57899322-57899472						1
CUEDC1	-	94170	0	1654	1650	Sens(RevPrimer)	chr17:57900350-57900478						1											14796.5
CUEDC1	-	94170	0	40	40	Ambiguous	chr17:57902037-57902258						1																									3076.92
HSF5	-	68242	0	1	1	Ambiguous	chr17:58468880-58469102						1																																	753.58
TRIM37	-	108679	0	1	2	AnitSense(ForPrimer)	chr17:59005313-59005429						1
ENSG00000266002	-	2816	0	1	1	Ambiguous	chr17:59402165-59402200						1																																	753.58
VMP1	+	134602	2378	426	431	AnitSense(ForPrimer)	chr17:59844632-59844782						1													5065.12
HEATR6	-	37914	86	1156	1153	Sens(RevPrimer)	chr17:60079006-60079116						1																							8460.24
USP32	-	214807	0	2	2	Ambiguous	chr17:60198398-60198459						1																				2006.02
APPBP2	-	83085	0	88,2,1048,1681,365	88,2,1043,978,19	Ambiguous,Ambiguous,Sens(RevPrimer),Sens(RevPrimer),Sens(RevPrimer)	chr17:60469668-60469889						4					10274	6802.72						2072.54				3174.6
BCAS3	+	714981	0	1	1	Ambiguous	chr17:60759491-60759526						1
MARCHF10-DT	+	27872	0	1	1	Ambiguous	chr17:62819564-62819594						1
FAM136DP	-	413	1534	1	1	Ambiguous	chr17:63612717-63612830						1
FTSJ3	-	8231	0	2	2	Ambiguous	chr17:63827540-63827619	VIS locus multiple links_1					1
PSMC5	+	4589	0	2	2	Ambiguous	chr17:63827540-63827619	VIS locus multiple links_2					1
TEX2	-	116034	1320	21552	21552	Ambiguous,Ambiguous	chr17:64264579-64264599						2													2170.77										6768.19
GNA13	-	47452	4898	328	323	Sens(RevPrimer)	chr17:65061637-65061934						1
ENSG00000266076	-	102932	0	9189,3	9204,3	AnitSense(ForPrimer),Ambiguous	chr17:65626489-65626543						1		16358.5
APOH	-	17383	2941	2	2	Ambiguous	chr17:66232355-66232415						1																										1872.66
PRKCA	+	508131	0	1	1	Ambiguous	chr17:66512716-66512907						1
CACNG4	+	68692	0	1	2	AnitSense(ForPrimer)	chr17:66991916-66991985						1																						3865.98
HELZ	-	174753	0	2	2	Ambiguous	chr17:67235508-67235601						1											2466.09
ABCA5	-	82823	0	1	1	Ambiguous	chr17:69269943-69270071						1
ALOX12-AS1	-	137103	0	2	2	Ambiguous	chr17:6952785-6952859	VIS locus multiple links_1					1																															2766.25
ALOX12P2	+	54194	0	2	2	Ambiguous	chr17:6952785-6952859	VIS locus multiple links_2					1																															2766.25
LINC01497	+	33172	7670	2	2	Ambiguous	chr17:69953693-69954004						1																			3389.83
ENSG00000288605	-	187177	0	138488	138490	Ambiguous,AnitSense(ForPrimer)	chr17:72135967-72136361						2						17006.8																													3058.1
ENSG00000288605	-	187177	0	55	52	Sens(RevPrimer)	chr17:72174582-72174723						1																															3457.82
ENSG00000288605	-	187177	6893	2	2	Ambiguous	chr17:72227840-72227860						1																3174.6
LINC00511	-	302714	0	237	238	AnitSense(ForPrimer)	chr17:72468486-72468540						1																															2766.25
LINC00511	-	302714	0	956	955	Sens(RevPrimer)	chr17:72477508-72477538						1				8450.7
FAM104A	-	25030	0	1183	1167	Sens(RevPrimer)	chr17:73231638-73231909						1
CDC42EP4	-	28378	0	511	507	Sens(RevPrimer)	chr17:73309474-73309621						1																										10299.6
ENSG00000224647	+	4962	0	1	1	Ambiguous	chr17:7332845-7333046						1
ACAP1	+	14949	0				chr17:7350855-7351070						1																										936.33
SDK2	-	310062	0	1	1	Ambiguous	chr17:73578148-73578284						1
GPR142	+	5095	21978	589	593	AnitSense(ForPrimer)	chr17:74394577-74394740						1		2133.72
GPRC5C	+	15342	444	188	374	AnitSense(ForPrimer)	chr17:74431527-74431644						1																															1383.13
NHERF1	+	20726	0	480	484	AnitSense(ForPrimer)	chr17:74760412-74760669						1																														1237.62
MRPL58	+	8592	967	55	55	Ambiguous	chr17:75011508-75011703						1																1587.3
TNFSF12	+	8824	0				chr17:7549705-7549770	VIS locus multiple links_1					1				12676.1
TNFSF12-TNFSF13	+	12503	0				chr17:7549705-7549770	VIS locus multiple links_2					1				12676.1
TSEN54	+	8208	177	153	153	Ambiguous	chr17:75516169-75516351						1		2844.95
ENSG00000233223	-	1811	0				chr17:7582574-7582805						1		2844.95
TRIM47	-	4418	1619				chr17:75872473-75872545		chr17:75872473-75872545				3	1890.36																				2038.74				12820.5
TRIM47	-	4418	866	2159	2166	AnitSense(ForPrimer)	chr17:75873159-75873298						1																								8235.29
TRIM47	-	4418	0	1041	1044	AnitSense(ForPrimer)	chr17:75877160-75877293	VIS locus multiple links_1					1																									3589.74
ENSG00000267801	+	3175	0	1041	1044	AnitSense(ForPrimer)	chr17:75877160-75877293	VIS locus multiple links_2					1																									3589.74
MRPL38	-	6241	0				chr17:75904322-75904408	VIS locus multiple links_1					1																6349.21
ENSG00000267426	-	11173	0				chr17:75904322-75904408	VIS locus multiple links_2					1																6349.21
TEN1	+	21347	0	10	10	Ambiguous	chr17:75979886-75980160	VIS locus multiple links_1					1																									1025.64
TEN1-CDK3	+	26734	0	10	10	Ambiguous	chr17:75979886-75980160	VIS locus multiple links_2					1																									1025.64
SNHG16	+	113211	0	518	513	Sens(RevPrimer)	chr17:76581249-76581317	VIS locus multiple links_1					1															20000
ST6GALNAC2	-	20484	0	518	513	Sens(RevPrimer)	chr17:76581249-76581317	VIS locus multiple links_2					1															20000
SNHG16	+	113211	1	1	1	Ambiguous	chr17:76670985-76671146						1			1025.64
SEC14L1	+	76133	16182	4812158	4812158	Ambiguous,Ambiguous	chr17:77124621-77124787						2																					6116.21
SEC14L1	+	76133	524	201	199	Sens(RevPrimer)	chr17:77140159-77140445						1													3617.95
SEPTIN9	+	219095	0	2326,2	2333,2	AnitSense(ForPrimer),Ambiguous	chr17:77473770-77473812						1																						29639.2
RNU1-80P	+	161	4865	1,12,2,1,1	1,1,1,1,1	Ambiguous,Sens(RevPrimer),Sens(RevPrimer),Ambiguous,Ambiguous	chr17:77914819-77915233						1
AFMID	+	20341	0	8725,1,1	8772,1,1	AnitSense(ForPrimer),Ambiguous,Ambiguous	chr17:78198473-78198625						2																																	753.58
PGS1	+	46011	326	262,285,2,55	260,4996,270,55	Sens(RevPrimer),AnitSense(ForPrimer),AnitSense(ForPrimer),Ambiguous	chr17:78377968-78378323						4										19666.7						4761.9																	753.58
ENSG00000289922	-	518	1307	2	2	Ambiguous	chr17:78644002-78644093						1																					1019.37
CANT1	-	18049	0	1287	1289	AnitSense(ForPrimer)	chr17:79003524-79003558						1											5548.7
RBFOX3	-	521707	0	1	1	Ambiguous	chr17:79442236-79442312						1
ENSG00000262768	+	1932	6819	192	192	Ambiguous	chr17:79809347-79809642						1			1025.64
LINC01977	+	7938	2975	1891,2,2	1904,2,2	AnitSense(ForPrimer),Ambiguous,Ambiguous	chr17:79816057-79816108						2							914.077											1816.53
LINC01977	+	7938	2032	3	1	Sens(RevPrimer)	chr17:79829051-79829288						1		2844.95
TBC1D16	-	103530	0	62	62	Ambiguous	chr17:79981502-79981744						1				2816.9
CCDC40	+	63972	0	6,2	6,2	Ambiguous,Ambiguous	chr17:80068903-80068922	VIS locus multiple links_1					2												2072.54
ENSG00000289689	-	24089	0	6,2	6,2	Ambiguous,Ambiguous	chr17:80068903-80068922	VIS locus multiple links_2					2												2072.54
GUCY2D	+	17728	0	275	273	Sens(RevPrimer)	chr17:8019133-8019300						1															5000
SLC26A11	+	33074	1650	5893,1	5900,2	AnitSense(ForPrimer),AnitSense(ForPrimer)	chr17:80255149-80255235						2				1408.45																							27451
SLC26A11	+	33074	2728				chr17:80256227-80256318						2			2051.28											33846.2
RNF213	+	137943	0	98	93	Sens(RevPrimer)	chr17:80261998-80262266						1																									3076.92
ALOXE3P1	+	8598	2256	2	2	Ambiguous	chr17:8061659-8061680						1												2072.54
SLC38A10	-	50497	353	360	366	AnitSense(ForPrimer)	chr17:81295659-81295942						1																															1383.13
SLC38A10	-	50497	3176	4	4	Ambiguous	chr17:81298482-81298516						1																								2352.94
RENO1	-	6784	0				chr17:81343635-81343710						1																							15228.4
BAHCC1	+	70875	0	1769	1761	Sens(RevPrimer)	chr17:81395265-81395565						1
P4HB	-	17370	0	118	117	Sens(RevPrimer)	chr17:81860179-81860325						1																							4230.11
ASPSCR1	+	39778	0	236	235	Sens(RevPrimer)	chr17:81978216-81978282						1
ASPSCR1	+	39778	0	758	761	AnitSense(ForPrimer)	chr17:82004739-82004799						1					9589.04
CCDC57	-	111373	0	816	818	AnitSense(ForPrimer)	chr17:82105850-82105883						1																						5154.64
CCDC57	-	111373	0	378	380	AnitSense(ForPrimer)	chr17:82135654-82135886						1																											5882.35
ENSG00000260563	+	1195	663	2	2	Ambiguous	chr17:82295572-82295614						1
ENSG00000260563	+	1195	2097	1893,1	1914,1	AnitSense(ForPrimer),Ambiguous	chr17:82297006-82297135						2	9451.8											1036.27
FOXK2	+	84871	0	1740	3	Sens(RevPrimer)	chr17:82522889-82523026						1												16580.3
FOXK2	+	84871	0	2	2	Ambiguous	chr17:82526374-82526393						1	1890.36
METRNL	+	15514	0	4,2,24,4,8,10,2,4,8,4	4,2,24,4,8,10,2,4,8,4	Ambiguous,Ambiguous,Ambiguous,Ambiguous,Ambiguous,Ambiguous,Ambiguous,Ambiguous,Ambiguous,Ambiguous	chr17:83093864-83093884		chr17:83093864-83093884				8												2072.54																		2475.25	2766.25
STX8	-	325350	0	1	1	Ambiguous	chr17:9362059-9362198						1			1025.64
ENSG00000265554	+	58569	26068	1	1	Ambiguous	chr18:10170473-10170510						1																																1314.06
MPPE1	-	25696	0	809	813	AnitSense(ForPrimer)	chr18:11893448-11893668						1																		1362.4
ENSG00000267661	+	639	16991	1	1	Ambiguous	chr18:11946466-11946504						1																				1003.01
IMPA2	+	49371	0	1	1	Ambiguous	chr18:11998919-11998950						1										666.667
ENSG00000267292	-	364	1893	1	1	Ambiguous	chr18:12052564-12052685						1																												1420.45
CEP192-DT	-	6480	0	1	1	Ambiguous	chr18:12990836-12990991						1																											1960.78
LDLRAD4	+	433992	0	1425	1428	Ambiguous,AnitSense(ForPrimer)	chr18:13542695-13542841						2												2590.68												1176.47
MC2R	-	33493	18126	2	2	Ambiguous	chr18:13863885-13863918						1																					1529.06
ENSG00000215512	-	22620	785422	2,2	4,2	AnitSense(ForPrimer),Ambiguous	chr18:16115703-16115800						1
GREB1L-DT	-	697	23922				chr18:21216585-21216753						1
GREB1L	+	283881	0	4	5	AnitSense(ForPrimer)	chr18:21328815-21328962						1																						3865.98
GREB1L	+	283881	0	1	1	Ambiguous	chr18:21396047-21396264	VIS locus multiple links_1					1
ENSG00000265751	-	70732	0	1	1	Ambiguous	chr18:21396047-21396264	VIS locus multiple links_2					1
LINC01900	+	70039	0	478	475	Sens(RevPrimer)	chr18:22020844-22020974						1																										3277.16
ENSG00000265943	-	234284	0	276	277	AnitSense(ForPrimer)	chr18:22832489-22832640	VIS locus multiple links_1					1												2590.68
ENSG00000266850	-	123357	0	276	277	AnitSense(ForPrimer)	chr18:22832489-22832640	VIS locus multiple links_2					1												2590.68
ENSG00000265943	-	234284	0	696	696	Ambiguous	chr18:22870849-22870984	VIS locus multiple links_1					1
ENSG00000266850	-	123357	0	696	696	Ambiguous	chr18:22870849-22870984	VIS locus multiple links_2					1
ENSG00000265943	-	234284	0	6756,2	6797,2	AnitSense(ForPrimer),Ambiguous	chr18:22873261-22873342	VIS locus multiple links_1					2				2816.9																			21150.6
ENSG00000266850	-	123357	0	6756,2	6797,2	AnitSense(ForPrimer),Ambiguous	chr18:22873261-22873342	VIS locus multiple links_2					2				2816.9																			21150.6
ENSG00000265943	-	234284	0	1207	1206	Ambiguous,Sens(RevPrimer)	chr18:22932246-22932439		chr18:22932246-22932439	chr18:22932246-22932439			2																					1019.37			2352.94
RBBP8	+	93159	0	5,59,3340,3314,3,2,2	5,59,3354,3337,3,2,2	Ambiguous,Ambiguous,AnitSense(ForPrimer),AnitSense(ForPrimer),Ambiguous,Ambiguous,Ambiguous	chr18:22935841-22936012						6										1333.33							5167.96	1362.4																		17019.3
CABLES1	+	124986	35046	1016	1015	Sens(RevPrimer)	chr18:23100404-23100439						1
RMC1	+	28312	6610	2	1	Sens(RevPrimer)	chr18:23496792-23496901						1
TTC39C-AS1	-	21127	0	15	13	Sens(RevPrimer)	chr18:24013237-24013366						1														3846.15
PCAT18	-	16018	42210	210	210	Ambiguous	chr18:26745847-26746162						1
PCAT18	-	16018	44728	14	14	Ambiguous	chr18:26748365-26748428						1														3076.92
AQP4-AS1	+	325392	0	2	2	Ambiguous	chr18:27141505-27141584	VIS locus multiple links_1					1			2051.28
CHST9	-	278828	0	2	2	Ambiguous	chr18:27141505-27141584	VIS locus multiple links_2					1			2051.28
ENSG00000287803	+	20599	85324	6	6	Ambiguous	chr18:29735763-29735783						1
ENSG00000287803	+	20599	223682	503	503	Ambiguous	chr18:29874121-29874296						1																				3009.03
ENSG00000289619	+	22774	22223	12112	12116	Ambiguous,AnitSense(ForPrimer)	chr18:31205734-31205877						2			7179.49	1408.45
ENSG00000285095	+	275280	0	2	2	Ambiguous	chr18:32728787-32728806	VIS locus multiple links_1					1
KLHL14	-	100351	0	2	2	Ambiguous	chr18:32728787-32728806	VIS locus multiple links_2					1
CCDC178	-	503316	0	22,26,2,6,6,2,396,10	22,26,2,6,6,2,396,10	Ambiguous,Ambiguous,Ambiguous,Ambiguous,Ambiguous,Ambiguous,Ambiguous,Ambiguous	chr18:33276111-33276133						4			2051.28															1816.53												4950.5
NOL4	-	373814	0	1	1	Ambiguous	chr18:34179373-34179502						1																																			3058.1
ENSG00000278052	+	500	125178	1	1	Ambiguous	chr18:34351606-34351730						1											1233.05
TGIF1	+	9807	0	2	2	Ambiguous	chr18:3451429-3451498						1																					2038.74
ENSG00000267585	-	537	56786	2	2	Ambiguous	chr18:34631308-34631368						1
ZSCAN30	-	39168	0	114	115	AnitSense(ForPrimer)	chr18:35289507-35289740	VIS locus multiple links_1					1
ENSG00000268573	-	9335	0	114	115	AnitSense(ForPrimer)	chr18:35289507-35289740	VIS locus multiple links_2					1
ENSG00000267397	+	1609	44935	2	2	Ambiguous	chr18:35762912-35762986						1
SLC39A6	-	20810	0				chr18:36113353-36113467						2												1036.27													6666.67
ELP2	+	50659	0	1	1	Ambiguous	chr18:36136376-36136439						1
KIAA1328	+	396208	0	48	48	Ambiguous	chr18:37005720-37005789						1
DLGAP1	-	959276	0				chr18:3752903-3752976						1																						21907.2
ENSG00000286328	+	166232	448947	339	349	AnitSense(ForPrimer)	chr18:40892180-40892372						1																				4012.03
KC6	-	130893	0	1	1	Ambiguous	chr18:41568865-41569146						1																													1855.29
RIT2	-	372459	0	2	2	Ambiguous	chr18:42756959-42757024						1
DLGAP1	-	959276	0	2	2	Ambiguous	chr18:4352067-4352111						1																										1872.66
ENSG00000267716	+	670	107234	294	290	Sens(RevPrimer)	chr18:43932074-43932237						1																							6768.19
LINC01478	-	255434	23647				chr18:44603359-44603780						5							2742.23	4629.63									6459.95	9082.65
SETBP1-DT	-	2791	221	7	1	Sens(RevPrimer)	chr18:44679937-44680111						1																													9276.44
SETBP1	+	387623	0	50	50	Ambiguous	chr18:44823422-44823734						1													1447.18
SETBP1	+	387623	0				chr18:44824700-44825158		chr18:44824700-44825158	chr18:44824700-44825158		chr18:44824700-44825158	3																												22727.3	91836.8
SETBP1	+	387623	0				chr18:44825352-44825400						1
PIAS2	-	114290	0	762	765	AnitSense(ForPrimer)	chr18:46867363-46867456						1														5384.61
ZBTB7C	-	382712	0	2196,4,2	2194,4,2	Sens(RevPrimer),Ambiguous,Ambiguous	chr18:48222018-48222044		chr18:48222018-48222044				3											7398.27										2038.74					1872.66
ZBTB7C	-	382712	0	2	2	Ambiguous	chr18:48229215-48229286						1				2816.9
ZBTB7C	-	382712	0	1	5	AnitSense(ForPrimer)	chr18:48296994-48297145						1	2362.95
ENSG00000266268	-	196603	0	1	2	AnitSense(ForPrimer)	chr18:4882826-4882873						1
DYM	-	424259	0	1	1	Ambiguous	chr18:49252013-49252069						1																	1291.99
DYM	-	424259	0	1	1	Ambiguous	chr18:49349807-49349958						1										666.667
MYO5B	-	372359	0	12	12	Ambiguous	chr18:50014515-50014549						1			2051.28
MYO5B	-	372359	0	1	1	Ambiguous	chr18:50038243-50038282						1
RPSAP57	+	832	29287	2	2	Ambiguous	chr18:54715155-54715463						1
RPSAP57	+	832	21044	714,1191,4	49,1024,4	Sens(RevPrimer),Sens(RevPrimer),Ambiguous	chr18:54766624-54767000		chr18:54766624-54767000	chr18:54766624-54767000		chr18:54766624-54767000	3																																		2400.96	18348.6
ENSG00000267284	+	249281	0	437	431	Sens(RevPrimer)	chr18:55750571-55750764						1									7894.74
ENSG00000287944	+	2591	8262	2	2	Ambiguous	chr18:55855600-55855698						1
LINC01416	-	112184	0	1	1	Ambiguous	chr18:55907121-55907237	VIS locus multiple links_1					1												1036.27
ENSG00000267327	+	130425	0	1	1	Ambiguous	chr18:55907121-55907237	VIS locus multiple links_2					1												1036.27
WDR7	+	378434	0	1	1	Ambiguous	chr18:57014123-57014239						1
ST8SIA3	+	16375	17746	1	1	Ambiguous	chr18:57386676-57386792						1										666.667
ONECUT2	+	55925	67	2	2	Ambiguous	chr18:57491364-57491425						1																																	1507.16
ATP8B1	-	156890	0	768	740	Sens(RevPrimer)	chr18:57781636-57781756						1					4794.52
CDH20	+	222350	0	2	2	Ambiguous	chr18:61467438-61467463						1											2466.09
ENSG00000267175	-	156458	0				chr18:61640469-61640943						6							914.077	3086.42									2583.98	1816.53														1971.09
ENSG00000267175	-	156458	0	2	1	Sens(RevPrimer)	chr18:61652300-61652402						1												1554.4
BCL2	-	196424	0				chr18:63225462-63225513						1																							8460.24
BCL2	-	196424	0	522	526	AnitSense(ForPrimer)	chr18:63237853-63238105						1
BCL2	-	196424	0	3400,2	3412,1	AnitSense(ForPrimer),Sens(RevPrimer)	chr18:63256002-63256113						1		7823.61
VPS4B	-	33287	2888	2	2	Ambiguous	chr18:63386231-63386302						1																									2051.28
TYMS	+	15926	0	1,1,2,2,1,1,1,1,1,1,3,1,2	1,445,2,2,1,1,2,2,1,2,2,1,2	Ambiguous,AnitSense(ForPrimer),Ambiguous,Ambiguous,Ambiguous,Ambiguous,AnitSense(ForPrimer),AnitSense(ForPrimer),Ambiguous,AnitSense(ForPrimer),Sens(RevPrimer),Ambiguous,Ambiguous	chr18:657573-657931						2																											3921.57
LINC01909	+	17021	5171	1358	1368	AnitSense(ForPrimer)	chr18:70357629-70357824						1
LINC01541	-	58995	26611	34	34	Ambiguous	chr18:71493120-71493351						1																									1025.64
LINC01899	-	49612	0	2	2	Ambiguous	chr18:71752563-71752605						1							914.077
ENSG00000265995	-	54169	208005	4874,2,2	4861,2,2	Sens(RevPrimer),Ambiguous,Ambiguous	chr18:72152581-72152624		chr18:72152581-72152624				3												2072.54								2006.02				19411.8
HNRNPA1P11	+	956	3536	1	1	Ambiguous	chr18:72622757-72622794						1
LINC02582	+	24937	27357				chr18:73297476-73297584						1																						10309.3
ENSG00000263655	-	119757	17643	107	106	Sens(RevPrimer)	chr18:73896551-73896762						1	1890.36
ENSG00000263655	-	119757	0				chr18:73947302-73947580						1													12301
ENSG00000263655	-	119757	0	211	211	Ambiguous	chr18:73947610-73947856						1				2816.9
ZNF407	+	467802	0	2	2	Ambiguous	chr18:74746385-74746450						1
TSHZ1	+	79148	95	2,1,4500,1,2522,9,10,192,2,3181,2	1,1,1,1,122,3,1,193,2,3181,2	Sens(RevPrimer),Ambiguous,Sens(RevPrimer),Ambiguous,Sens(RevPrimer),Sens(RevPrimer),Sens(RevPrimer),AnitSense(ForPrimer),Ambiguous,Ambiguous,Ambiguous	chr18:75210102-75210702						3			2051.28	2816.9										13077
ENSG00000276993	+	541	45147	6,2	6,2	Ambiguous,Ambiguous	chr18:75341889-75341909						2														3076.92																2475.25
ZNF236	+	150345	0				chr18:76856712-76856813						1																											9803.92
PTPRM	+	839541	0	1	1	Ambiguous	chr18:7890725-7891014						1
PTPRM	+	839541	0	43	41	Sens(RevPrimer)	chr18:7921945-7922194						1
PARD6G	-	90283	0				chr18:80230125-80230247						1																								7058.82
PARD6G	-	90283	0	221	221	Ambiguous	chr18:80230305-80230604						1			2051.28
MTCL1	+	127223	0	1	1	Ambiguous	chr18:8823026-8823261						1																					1019.37
ENSG00000288939	-	482	0				chr18:9102341-9102883	VIS locus multiple links_1	chr18:9102341-9102883				19						10204.1	457.038	12345.7	26315.8	13333.3								908.265												11138.6	18672.2	27595.3
NDUFV2	+	31643	0				chr18:9102341-9102883	VIS locus multiple links_2	chr18:9102341-9102883				19						10204.1	457.038	12345.7	26315.8	13333.3								908.265												11138.6	18672.2	27595.3
ENSG00000265257	+	79789	0				chr18:9102341-9102883	VIS locus multiple links_3	chr18:9102341-9102883				19						10204.1	457.038	12345.7	26315.8	13333.3								908.265												11138.6	18672.2	27595.3
TWSG1	+	67648	0	1001,1402,2095,2,266,158	997,2055,2094,2,262,158	Sens(RevPrimer),AnitSense(ForPrimer),Sens(RevPrimer),Ambiguous,Sens(RevPrimer),Ambiguous	chr18:9366483-9366719		chr18:9366483-9366719				6					4794.52		2513.71										2583.98
RAB31	+	154251	0	46	46	Ambiguous	chr18:9826217-9826299						1
COL5A3	-	50944	0	2	2	Ambiguous	chr19:10010023-10010077						1
S1PR5	-	4706	3169	22	22	Ambiguous	chr19:10520615-10520667						1
S1PR5	-	4706	4386	548,1	547,1	Sens(RevPrimer),Ambiguous	chr19:10521832-10522015						2											4932.18	1036.27
LDLR	+	44358	24	592	592	Ambiguous	chr19:11133843-11133862						1				8450.7
RAB3D	-	17590	0	2142	2478	AnitSense(ForPrimer)	chr19:11323500-11323617	VIS locus multiple links_1					1
ENSG00000267576	+	2040	0	2142	2478	AnitSense(ForPrimer)	chr19:11323500-11323617	VIS locus multiple links_2					1
SWSAP1	+	1504	0	455	453	Sens(RevPrimer)	chr19:11376079-11376179						1
SBNO2	-	66631	0	1	1	Ambiguous	chr19:1165617-1166250						1																						6443.3
SBNO2	-	66631	0	31	30	Sens(RevPrimer)	chr19:1166265-1166304						1																							21150.6
SBNO2	-	66631	7214	2	2	Ambiguous	chr19:1181481-1181502						1
SBNO2	-	66631	9963	1674	1670	Ambiguous,Sens(RevPrimer)	chr19:1184230-1184486						2	945.18																							2941.18
RPL12P42	-	830	5483				chr19:13164270-13164506						1																				2006.02
MIR23AHG	-	19049	0	608	613	AnitSense(ForPrimer)	chr19:13835278-13835498						1																	6459.95
MIR23AHG	-	19049	1742	1	3	AnitSense(ForPrimer)	chr19:13844669-13844977						1																								1176.47
SAMD1	-	2901	0	1406,1,1,1	1423,1,1,1	AnitSense(ForPrimer),Ambiguous,Ambiguous,Ambiguous	chr19:14089295-14089443		chr19:14089295-14089443				4	945.18										1233.05									8024.07						936.33
DAZAP1	+	28099	0	1	2	AnitSense(ForPrimer)	chr19:1419661-1419741						1	1417.77
DNAJB1	-	3629	2044	1	1	Ambiguous	chr19:14512664-14512725						1	945.18
Metazoa_SRP	+	281	31983	1	1	Ambiguous	chr19:1692082-1692132						1
DDA1	+	13736	683	10	2	Sens(RevPrimer)	chr19:17308727-17308880						1																											5882.35
SLC27A1	+	35645	2763	677	689	AnitSense(ForPrimer)	chr19:17467609-17467761						1																										5617.98
RPL18A	+	3410	0				chr19:17863102-17863221						1																								9411.76
ENSG00000279617	-	433	3650	21533	21533	Ambiguous,Ambiguous	chr19:17867571-17867623						2														14615.4									3384.09
MAST3	+	53910	0				chr19:18113037-18113105						1		16358.5
JUND	-	1929	0	619	617	Sens(RevPrimer)	chr19:18280054-18280222						1																					9174.31
MIR3188	+	85	599	12952231	13092240	AnitSense(ForPrimer),AnitSense(ForPrimer)	chr19:18282759-18283021						2																																	6028.64
RPL39P38	-	153	6946				chr19:18292440-18292526						3																																				22079.1
LSM4	-	16841	856	1286	1280	Ambiguous,Sens(RevPrimer)	chr19:18304968-18305380						2
PGPEP1	+	29353	0	8	1	Sens(RevPrimer)	chr19:18364761-18365017						1																					6116.21
PGPEP1	+	29353	0	135,1866,1	135,1873,1	Ambiguous,AnitSense(ForPrimer),Ambiguous	chr19:18368560-18368899						3	2362.95											1036.27																						2400.96
GDF15	+	3019	7075	2	2	Ambiguous	chr19:18379042-18379083						1
GDF15	+	3019	6676	516	513	Sens(RevPrimer)	chr19:18379312-18379482						1															8000
ENSG00000268030	-	3786	0	1448	1450	AnitSense(ForPrimer)	chr19:18558451-18558530	VIS locus multiple links_1					1
KXD1	+	11509	0	1448	1450	AnitSense(ForPrimer)	chr19:18558451-18558530	VIS locus multiple links_2					1
ADAT3	+	8049	7745	7792,2	7792,2	Ambiguous,Ambiguous	chr19:1897607-1897654	VIS locus multiple links_1					2																								8823.52	2051.28
SCAMP4	+	20615	7745	7792,2	7792,2	Ambiguous,Ambiguous	chr19:1897607-1897654	VIS locus multiple links_2					2																								8823.52	2051.28
ADAT3	+	8049	0	8	8	Ambiguous	chr19:1909948-1910002	VIS locus multiple links_1					1																						5154.64
SCAMP4	+	20615	0	8	8	Ambiguous	chr19:1909948-1910002	VIS locus multiple links_2					1																						5154.64
MAU2	+	37926	13632	256	221	Sens(RevPrimer)	chr19:19372385-19372632						1
ENSG00000274800	-	1421	2785	6	6	Ambiguous	chr19:19975320-19975405						1																				2006.02
ENSG00000267383	-	195887	0	2	2	Ambiguous	chr19:20235764-20235809						1																					2038.74
MKNK2	-	13774	948	2	3	AnitSense(ForPrimer)	chr19:2052191-2052437						1																				2006.02
MKNK2	-	13774	9416	1	1	Ambiguous	chr19:2060659-2060866						1
DOT1L	+	68646	0	71	68	Sens(RevPrimer)	chr19:2164103-2164343						1
DOT1L	+	68646	0	1	1	Ambiguous	chr19:2223827-2223947						1
ZNF675	-	34412	12995	248	251	AnitSense(ForPrimer)	chr19:23700206-23700279						1																															5532.5
RNU6-993P	-	95	6274	560	562	AnitSense(ForPrimer)	chr19:2496736-2496773						1				18309.9
GNG7	-	191476	3522	55	51	Sens(RevPrimer)	chr19:2507507-2507697						1			3076.92
ERVK-28	-	2156	38020	1	1	Ambiguous	chr19:27600414-27600463	VIS locus multiple links_1					1
LINC00906	+	87242	0	2	2	Ambiguous	chr19:28961444-28961463	VIS locus multiple links_2					1																								2352.94
ENSG00000267240	-	4438	0	2	2	Ambiguous	chr19:28961444-28961463	VIS locus multiple links_3					1																								2352.94
UQCRFS1	-	7832	56075	1	2	AnitSense(ForPrimer)	chr19:29149143-29149245						1
PLEKHF1	+	10017	0	676	671	Sens(RevPrimer)	chr19:29667048-29667325						1			2051.28
ENSG00000284430	+	47678	0	14	14	Ambiguous	chr19:31109381-31109401						1												2072.54
TDRD12	+	109814	0	2	2	Ambiguous	chr19:32730060-32730119						1																																2628.12
ENSG00000267448	-	10123	16081	1	1	Ambiguous	chr19:3322967-3323074						1
ENSG00000270212	-	1762	10713				chr19:33273110-33273265						4
ENSG00000270212	-	1762	10037	9,24,60	333,24,60	AnitSense(ForPrimer),Ambiguous,Ambiguous	chr19:33273500-33273941						3
ENSG00000270212	-	1762	9724	4	4	Ambiguous	chr19:33274209-33274254						1																						5154.64
ENSG00000270212	-	1762	8805	24,2,3,57,321,1,5,23,59,146,36,91,192,1,237,1,524,1,2,10897,2,1,1,1,1,1055,464,1,1,1,1,1,1,1,1,1,2,2,2	4,45174,12012,6482,45972,1,32775,1,10,1829,36,18722,10610,9718,2,1,1061,9,50199,2,2,2,2,1,1,1057,1042,3,1,2,5,1,1,1,1,1,2,2,2	Sens(RevPrimer),AnitSense(ForPrimer),AnitSense(ForPrimer),AnitSense(ForPrimer),AnitSense(ForPrimer),Ambiguous,AnitSense(ForPrimer),Sens(RevPrimer),Sens(RevPrimer),AnitSense(ForPrimer),Ambiguous,AnitSense(ForPrimer),AnitSense(ForPrimer),AnitSense(ForPrimer),Sens(RevPrimer),Ambiguous,AnitSense(ForPrimer),AnitSense(ForPrimer),AnitSense(ForPrimer),Sens(RevPrimer),Ambiguous,AnitSense(ForPrimer),AnitSe…	chr19:33274537-33275173		chr19:33274537-33275173		chr19:33274537-33275173	chr19:33274537-33275173	29	1417.77						54387.6	72530.9	65789.4	17000		7772.02				99206.4	3875.97	5449.6		2006.02	18348.6				1538.46					8663.37	37344.4	1314.06	5275.06
ENSG00000289539	-	972	20440				chr19:33884578-33884654						2											1233.05															11236
ENSG00000267219	-	11057	0	59	61	AnitSense(ForPrimer)	chr19:34358278-34358571						1													2894.36
WTIP	+	30547	8795	1	1	Ambiguous	chr19:34521098-34521372						1
ENSG00000285526	+	17788	0	81	80	Sens(RevPrimer)	chr19:35118337-35118385						1			1025.64
FXYD3	+	8502	0	81	80	Sens(RevPrimer)	chr19:35118337-35118385						1			1025.64
ENSG00000289845	-	2756	0	37476,18231,1,1,2,2,188,1	319,1377,1,2,1,2,188,1	Sens(RevPrimer),Sens(RevPrimer),Ambiguous,AnitSense(ForPrimer),Sens(RevPrimer),Ambiguous,Ambiguous,Ambiguous	chr19:35317516-35317954		chr19:35317516-35317954	chr19:35317516-35317954		chr19:35317516-35317954	5																															1383.13					919.963
TYROBP	-	3893	361	2	2	Ambiguous	chr19:35908655-35908700						1																					2038.74
ENSG00000248101	-	5598	0	2	2	Ambiguous	chr19:36012998-36013080	VIS locus multiple links_1					1																						5154.64
ALKBH6	-	5094	0	2	2	Ambiguous	chr19:36012998-36013080	VIS locus multiple links_2					1																						5154.64
CAPNS1	+	10288	6026	2	2	Ambiguous	chr19:36133990-36134040						1
ZNF461	-	30220	0				chr19:36665945-36665994		chr19:36665945-36665994	chr19:36665945-36665994			2																				22066.2						1872.66
TJP3	+	42430	0				chr19:3709225-3709338						2
TJP3	+	42430	0	1	1	Ambiguous	chr19:3709640-3709778						1			1025.64
TJP3	+	42430	0	1	1	Ambiguous	chr19:3717773-3717909						1		1422.48
ZNF569	-	56288	0	2	2	Ambiguous	chr19:37454217-37454237						1																															2766.25
MRPL54	+	4884	0	985	991	AnitSense(ForPrimer)	chr19:3763301-3763460						1											3082.61
ZNF781	-	24565	0	2	2	Ambiguous	chr19:37687018-37687080						1																	2583.98
SIPA1L3	+	301162	0	2290	2286	Sens(RevPrimer)	chr19:38057243-38057288						1																									7179.49
YIF1B	-	12390	0	232	238	AnitSense(ForPrimer)	chr19:38315697-38315785						1				7042.25
KCNK6	+	12232	0	1	1	Ambiguous	chr19:38321236-38321421						1																									1025.64
PSMD8	+	9254	0	2	2	Ambiguous	chr19:38375336-38375410						1			2051.28
ENSG00000268083	-	22708	0	2051,2	2049,2	Sens(RevPrimer),Ambiguous	chr19:38833444-38833486						1													10853.8
PAK4	+	53619	0	2638	2633	Sens(RevPrimer)	chr19:39154529-39154594						1															18000
PAK4	+	53619	0	407	408	AnitSense(ForPrimer)	chr19:39156799-39157072						1
AKT2	-	55029	0	854,1	853,1	Sens(RevPrimer),Ambiguous	chr19:40252302-40252441						2					1369.86										6000
NUMBL	-	24747	4203	2	2	Ambiguous	chr19:40661651-40661702						1				2816.9
RAB4B-EGLN2	+	30148	0				chr19:40800780-40800838	VIS locus multiple links_1					3			9230.77	2816.9																			3384.09
EGLN2	+	9244	0				chr19:40800780-40800838	VIS locus multiple links_2					3			9230.77	2816.9																			3384.09
CYP2B6	+	27117	0	1	1	Ambiguous	chr19:40991826-40992165						1																										936.33
CEACAM5	+	21808	0	1	2	AnitSense(ForPrimer)	chr19:41728114-41728193	VIS locus multiple links_1					1																																1971.09
ENSG00000267881	+	48081	0	1	2	AnitSense(ForPrimer)	chr19:41728114-41728193	VIS locus multiple links_2					1																																1971.09
ENSG00000267881	+	48081	0	1	1	Ambiguous	chr19:41749960-41750133						1																											1960.78
ENSG00000268833	-	28996	0	28	31	AnitSense(ForPrimer)	chr19:41773095-41773187						1											3699.14
ENSG00000268833	-	28996	0	2	2	Ambiguous	chr19:41775361-41775401						1												2072.54
ENSG00000268833	-	28996	1865	1911	1911	Ambiguous	chr19:41788757-41788930						1																											5882.35
CEACAM3	+	14968	4286	4	2	Sens(RevPrimer)	chr19:41792258-41792301						1																									3076.92
SIRT6	-	8455	0	105	102	Sens(RevPrimer)	chr19:4181963-4182397						1																																				919.963
ERFL	-	20746	428				chr19:41928876-41928985						1																		1362.4
ERFL	-	20746	1126	2572,2	2574,2	AnitSense(ForPrimer),Ambiguous	chr19:41929574-41929603						2			7179.49											3076.92
ENSG00000289115	-	281	475	452	453	AnitSense(ForPrimer)	chr19:42074812-42075060						1					1369.86
MEGF8	+	53131	0	1	1	Ambiguous	chr19:42329698-42329758						1
MEGF8	+	53131	0	4	4	Ambiguous	chr19:42362645-42362697						1																																		2400.96
MEGF8	+	53131	0	1,1	1,1	Ambiguous,Ambiguous	chr19:42370833-42370880						2										666.667
LIPE-AS1	+	228265	0	1684	1686	AnitSense(ForPrimer)	chr19:42441686-42441826	VIS locus multiple links_1					1		2844.95
CXCL17	-	14669	0	1684	1686	AnitSense(ForPrimer)	chr19:42441686-42441826	VIS locus multiple links_2					1		2844.95
CD177	+	9487	237	1	1	Ambiguous	chr19:43353341-43353449						1
ETHE1	-	20483	0	115	1	Sens(RevPrimer)	chr19:43507276-43507935						1
KCNN4	-	14441	0				chr19:43780457-43780563						1
CEACAM16-AS1	-	93645	0	783	759	Sens(RevPrimer)	chr19:44698886-44699056						1													42691.8
CEACAM16-AS1	-	93645	0	80	80	Ambiguous	chr19:44718808-44719099						1																																		1200.48
ENSG00000288773	+	1573	2790	3	1452	AnitSense(ForPrimer)	chr19:44734624-44734788						1
CBLC	+	22763	0	1	1	Ambiguous	chr19:44781536-44781598						1
APOC4-APOC2	+	7115	0	2	4	AnitSense(ForPrimer)	chr19:44949005-44949095	VIS locus multiple links_1					1
APOC2	+	3515	0	2	4	AnitSense(ForPrimer)	chr19:44949005-44949095	VIS locus multiple links_2					1
PPP1R37	+	54107	0				chr19:45115240-45115295						2												10362.7									2038.74
BLOC1S3	+	3017	5510	14	14	Ambiguous	chr19:45187309-45187328						1											2466.09
MIR6088	+	51	7245	24	25	AnitSense(ForPrimer)	chr19:45443948-45444205						1																									1025.64
MIR6088	+	51	13250				chr19:45449953-45450066		chr19:45449953-45450066				5	945.18										16029.5	1036.27								1003.01					1025.64
EML2	-	29998	0				chr19:45631861-45631950						1
DMWD	-	9899	0				chr19:45792265-45792329						1																																	18085.9
SYMPK	-	47738	0	2	2	Ambiguous	chr19:45841284-45841310						1																		908.265
FOXA3	+	9472	0	5146,1,1	5136,1,1	Sens(RevPrimer),Ambiguous,Ambiguous	chr19:45865937-45866087						2
ENSG00000267922	+	95097	0	262	265	AnitSense(ForPrimer)	chr19:46113628-46113982	VIS locus multiple links_1					1																	1291.99
ENSG00000268053	-	2785	0	262	265	AnitSense(ForPrimer)	chr19:46113628-46113982	VIS locus multiple links_2					1																	1291.99
AP2S1	-	12680	0	47	47	Ambiguous	chr19:46849626-46849835						1													1447.18
ARHGAP35	+	144081	0	1139,1	1142,1	AnitSense(ForPrimer),Ambiguous	chr19:46862390-46862546		chr19:46862390-46862546	chr19:46862390-46862546			2																				3510.53					1025.64
ARHGAP35	+	144081	0	6	6	Ambiguous	chr19:46862801-46862854						1														3076.92
DPP9	-	48616	0	1958	1958	Ambiguous	chr19:4694818-4694842						1											5548.7
DPP9	-	48616	0				chr19:4696239-4696518						1
DPP9	-	48616	0	562	565	AnitSense(ForPrimer)	chr19:4706086-4706245						1		8534.85
ZC3H4	-	49590	0	55	52	Sens(RevPrimer)	chr19:47111313-47111694						1																															2074.69
DPP9	-	48616	0	6	7	AnitSense(ForPrimer)	chr19:4714824-4715030						1
DPP9	-	48616	0	4	4	Ambiguous	chr19:4722047-4722150						1																											3921.57
C5AR2	+	15155	0	26461	26480	Ambiguous,AnitSense(ForPrimer)	chr19:47333944-47334040						2														1538.46													11764.7
SELENOW	+	5980	472				chr19:47778119-47778231						1				13380.3
SELENOW	+	5980	0	1910	1910	Ambiguous	chr19:47779241-47779266						1													11577.4
CRX	+	21388	6553	3120,1	6239,2	AnitSense(ForPrimer),AnitSense(ForPrimer)	chr19:47849876-47849993						2	9924.4																				1019.37
PLA2G4C	-	62972	0	808	802	Sens(RevPrimer)	chr19:48062749-48062788	VIS locus multiple links_1					1				11267.6
PLA2G4C-AS1	+	3518	0	808	802	Sens(RevPrimer)	chr19:48062749-48062788	VIS locus multiple links_2					1				11267.6
LIG1	-	54900	0	2	2	Ambiguous	chr19:48119741-48119794	VIS locus multiple links_1					1
ENSG00000269534	+	9275	0	2	2	Ambiguous	chr19:48119741-48119794	VIS locus multiple links_2					1
KDELR1	-	8977	0	11	3	Sens(RevPrimer)	chr19:48389816-48389943						1
LMTK3	-	26565	0	11302	11294	Ambiguous,Sens(RevPrimer)	chr19:48487801-48487941						1																							16920.5
HSD17B14	-	23474	0	4,2,4	4,2,4	Ambiguous,Ambiguous,Ambiguous	chr19:48831718-48831737						3												2072.54
HSD17B14	-	23474	0	2	2	Ambiguous	chr19:48834401-48834491						1
PPFIA3	+	31483	0	4	4	Ambiguous	chr19:49122214-49122259						1																					2038.74
TRPM4	+	54045	183	122	122	Ambiguous	chr19:49157477-49157609						1				7746.48
TRPM4	+	54045	15804	1	1	Ambiguous	chr19:49227639-49227673						1																											1960.78
SCAF1	+	16434	790	130	140	AnitSense(ForPrimer)	chr19:49641177-49641419						1			8205.13
TSKS	-	23547	0	2,2,2,4	2,2,2,4	Ambiguous,Ambiguous,Ambiguous,Ambiguous	chr19:49740379-49740401						1
MYH14	+	106919	9528	8,2	8,2	Ambiguous,Ambiguous	chr19:50194044-50194094						2
ENSG00000269392	-	3452	0	6	6	Ambiguous	chr19:50367534-50367586						1
KDM4B	+	184486	0	99	100	AnitSense(ForPrimer)	chr19:5047732-5047907						1																									4102.56
KLK14	-	4991	0	1	2	AnitSense(ForPrimer)	chr19:51079048-51079138						1
IGLON5	+	19248	955	1	1	Ambiguous	chr19:51310502-51310689						1
SIGLEC6	-	13852	8686	2	2	Ambiguous	chr19:51540355-51540374						1											2466.09
SPACA6-AS1	-	8094	0	245	242	Sens(RevPrimer)	chr19:51689482-51689739						1																																				1839.93
ZNF600	-	22608	0	2	1	Sens(RevPrimer)	chr19:52772400-52772515						1
ZNF160	-	36809	0	1	1	Ambiguous	chr19:53092390-53092452						1
ZNF347	-	24119	0	4	4	Ambiguous	chr19:53156198-53156243						1																	2583.98
NDUFV2P1	-	907	0	1,4	1,3	Ambiguous,Sens(RevPrimer)	chr19:53224744-53224876						2																															1383.13
ENSG00000269842	+	116145	0	1,1,1,1,1,2,1	5,7,2,1,4,2,1	AnitSense(ForPrimer),AnitSense(ForPrimer),AnitSense(ForPrimer),Ambiguous,AnitSense(ForPrimer),Ambiguous,Ambiguous	chr19:53652915-53653362						1																																		1200.48
CDC42EP5	-	8271	0				chr19:54471251-54471348						2				2112.68																							13725.5
ENSG00000237323	+	146	310	2,2	2,2	Ambiguous,Ambiguous	chr19:54652539-54652561						2									5263.16																							2628.12
ENSG00000276831	-	339	582	160	161	AnitSense(ForPrimer)	chr19:55338215-55338363						1														4615.38
RPL28	+	6154	623	464	467	AnitSense(ForPrimer)	chr19:55385124-55385309						1											3082.61
SBK2	-	8523	339	4	4	Ambiguous	chr19:55537471-55537528						1																																		2400.96
TINCR	-	9787	3521	142909	142907	Ambiguous,Sens(RevPrimer)	chr19:5554334-5554646						2																																			3058.1
ZNF524	+	2851	0	1054,2,1	2109,4,2	AnitSense(ForPrimer),AnitSense(ForPrimer),AnitSense(ForPrimer)	chr19:55600923-55601041						3				1408.45									7235.89	1538.46
ZNF580	+	2469	6539				chr19:55634358-55634463						1																		1816.53
ZNF580	+	2469	0	140	140	Ambiguous	chr19:55641424-55641764						1
SNRPEP4	-	279	4134	403	405	AnitSense(ForPrimer)	chr19:5572341-5572526						1
SNRPEP4	-	279	606	22,2,2,1	1,2,1,1	Sens(RevPrimer),Ambiguous,Sens(RevPrimer),Ambiguous	chr19:5577543-5577755						1														2307.69
NLRP4	+	45316	805	2	2	Ambiguous	chr19:55835711-55835735						1																								1176.47
NLRP5	+	62085	0	2	2	Ambiguous	chr19:56022951-56023024						1																									1538.46
ZNF134	+	10483	1167	1	2	AnitSense(ForPrimer)	chr19:57613007-57613075						1												1554.4
ZNF606	-	25745	0	2107	2103	Sens(RevPrimer)	chr19:58002214-58002307	VIS locus multiple links_1					1															12000
ENSG00000176593	+	9172	0	2107	2103	Sens(RevPrimer)	chr19:58002214-58002307	VIS locus multiple links_2					1															12000
MLLT1	-	69595	0	2	2	Ambiguous	chr19:6229392-6229444						1
MLLT1	-	69595	0	4	4	Ambiguous	chr19:6274840-6274914						1																							3384.09
POLRMT	-	16317	0	1	1	Ambiguous	chr19:632794-632995						1																							1692.05
ENSG00000267666	+	6019	0	856,1	853,1	Sens(RevPrimer),Ambiguous	chr19:663699-663871						2												1036.27												5294.11
C3	-	42947	0				chr19:6720111-6720161						2	5671.08																							2352.94
PTBP1	+	14861	0	132	132	Ambiguous	chr19:799570-799618						1													2170.77
CFD	+	3978	1124	20	21	AnitSense(ForPrimer)	chr19:858381-858540						1											3699.14
ENSG00000287832	-	10124	0	1	2	AnitSense(ForPrimer)	chr2:100647646-100647762						1
TBC1D8	-	144155	0	1	1	Ambiguous	chr2:101029571-101029615						1																		908.265
RRM2	+	8676	1239	637	1163	AnitSense(ForPrimer)	chr2:10121385-10121500						1					4109.59
ENSG00000286290	+	41631	0	321	325	AnitSense(ForPrimer)	chr2:103384897-103384991						1																					3567.78
HPCAL1	+	124701	0	1	1	Ambiguous	chr2:10384283-10384436						1																																	753.58
LINC01102	+	98259	256	1	1	Ambiguous	chr2:104532996-104533244						1
[truncated: 1,912 more rows]
[truncated: 41 more columns]

## Sheet: Supplementary Table S4 218 VIS 
gene_name	gene_strand	gene_width	distance_to_gene	left_coverage	right_coverage	orientation	coordinates		FiEx-P TAM/NC	FiEx-P FULV/NC	FiEx-P ENDO/NC	FiEx-P ABEMA/NC	FiEx-P PALBO/NC	FiEx-P RIBO/NC	FiEx-P CDKI/NC	FiEx-P TREATED/NC	gene_name	gene_strand	gene_width	distance_to_gene	left_coverage	right_coverage	orientation	coordinates	sample_count	pLN1-NC	pLN1-NC	pLN1-NC	pLN1-NC	pLN1-NC	pLN1-NC	pLN1-NC	pLN1-NC	pLN1-NC	pLN1-NC	pLN2-NC	pLN2-NC	pLN2-NC	pLN2-NC	pLN2-NC	pLN2-NC	pLN2-NC	pLN2-NC	pLN2-NC	pLN1-TAM	pLN1-TAM	pLN1-TAM	pLN1-TAM	pLN2-TAM
A4GALT	-	28750	0	9574,3531,252,862,2,310,10,1	129,202,252,860,2,1,10,1	Sens(RevPrimer),Sens(RevPrimer),Ambiguous,Sens(RevPrimer),Ambiguous,Sens(RevPrimer),Ambiguous,Ambiguous	chr22:42720446-42720695	VIS_134	0.615905	1	0.70921	1	1	0.539615	0.237968	1	A4GALT	-	28750	0	9574,3531,252,862,2,310,10,1	129,202,252,860,2,1,10,1	Sens(RevPrimer),Sens(RevPrimer),Ambiguous,Sens(RevPrimer),Ambiguous,Sens(RevPrimer),Ambiguous,Ambiguous	chr22:42720446-42720695	8											1233.05	15025.9			7000					2006.02				11764.7
ADIRF	+	2434	0	211,123,1,776,265,605,43,2,55,159,1332,126,189,51,16,835,1228,1,214,926,3,1,1,5189,2,2,1303,645,242,1081	208,4362,1,770,315,1759,106,12409,54,3421,16450,1001,191,1481,118,2025,1227,1,324,922,3,1,1,5172,1,2,1308,645,242,1080	Sens(RevPrimer),AnitSense(ForPrimer),Ambiguous,Sens(RevPrimer),AnitSense(ForPrimer),AnitSense(ForPrimer),AnitSense(ForPrimer),AnitSense(ForPrimer),Sens(RevPrimer),AnitSense(ForPrimer),AnitSense(ForPrimer),AnitSense(ForPrimer),AnitSense(ForPrimer),AnitSense(ForPrimer),AnitSense(ForPrimer),AnitSense(ForPrimer),Sens(RevPrimer),Ambiguous,AnitSense(ForPrimer),Sens(RevPrimer),Ambiguous,Ambiguous,Ambigu…	chr10:86968966-86969434	VIS_31	1	0.296004	0.353236	1	1	0.36917	0.724056	0.393755	ADIRF	+	2434	0	211,123,1,776,265,605,43,2,55,159,1332,126,189,51,16,835,1228,1,214,926,3,1,1,5189,2,2,1303,645,242,1081	208,4362,1,770,315,1759,106,12409,54,3421,16450,1001,191,1481,118,2025,1227,1,324,922,3,1,1,5172,1,2,1308,645,242,1080	Sens(RevPrimer),AnitSense(ForPrimer),Ambiguous,Sens(RevPrimer),AnitSense(ForPrimer),AnitSense(ForPrimer),AnitSense(ForPrimer),AnitSense(ForPrimer),Sens(RevPrimer),AnitSense(ForPrimer),AnitSense(ForPrimer),AnitSense(ForPrimer),AnitSense(ForPrimer),AnitSense(ForPrimer),AnitSense(ForPrimer),AnitSense(ForPrimer),Sens(RevPrimer),Ambiguous,AnitSense(ForPrimer),Sens(RevPrimer),Ambiguous,Ambiguous,Ambigu…	chr10:86968966-86969434	24					16438.4	13605.4		3086.42							2000	27777.8			10169.5					8235.29
ADPGK	-	32465	0	28,33,22,13,183,61,107,32,154,336,30,103,543,508,907,121	28,1566,923,139,1394,1073,105,32,177,333,30,101,609,493,890,120	Ambiguous,AnitSense(ForPrimer),AnitSense(ForPrimer),AnitSense(ForPrimer),AnitSense(ForPrimer),AnitSense(ForPrimer),Sens(RevPrimer),Ambiguous,AnitSense(ForPrimer),Sens(RevPrimer),Ambiguous,Sens(RevPrimer),AnitSense(ForPrimer),Sens(RevPrimer),Sens(RevPrimer),Sens(RevPrimer)	chr15:72782808-72783377	VIS_64	0.28547	0.113011	0.0346288	0.270469	0.00790514	0.149018	0.0134711	0.750796	ADPGK	-	32465	0	28,33,22,13,183,61,107,32,154,336,30,103,543,508,907,121	28,1566,923,139,1394,1073,105,32,177,333,30,101,609,493,890,120	Ambiguous,AnitSense(ForPrimer),AnitSense(ForPrimer),AnitSense(ForPrimer),AnitSense(ForPrimer),AnitSense(ForPrimer),Sens(RevPrimer),Ambiguous,AnitSense(ForPrimer),Sens(RevPrimer),Ambiguous,Sens(RevPrimer),AnitSense(ForPrimer),Sens(RevPrimer),Sens(RevPrimer),Sens(RevPrimer)	chr15:72782808-72783377	15					1369.86					1666.66							4521.97		5084.74
ANKRD13D	+	13182	218				chr11:67302701-67302988	VIS_144	0.512821	1	1	1	1	1	1	1	ANKRD13D	+	13182	218				chr11:67302701-67302988	7					4109.59	23809.5										7936.51
ARHGAP35	+	144081	0	1139,1	1142,1	AnitSense(ForPrimer),Ambiguous	chr19:46862390-46862546	VIS_370	0.0797721		0.492451					0.547619	ARHGAP35	+	144081	0	1139,1	1142,1	AnitSense(ForPrimer),Ambiguous	chr19:46862390-46862546	2																				3510.53
ASCC2	-	49664	0	1,195,93,6,164	239,194,92,6,164	AnitSense(ForPrimer),Sens(RevPrimer),Sens(RevPrimer),Ambiguous,Ambiguous	chr22:29800294-29800590	VIS_182	0.512821	0.571357	0.613482	1	0.324111	1	1	0.655477	ASCC2	-	49664	0	1,195,93,6,164	239,194,92,6,164	AnitSense(ForPrimer),Sens(RevPrimer),Sens(RevPrimer),Ambiguous,Ambiguous	chr22:29800294-29800590	5						10204.1															2038.74
ATF6	+	197751	0				chr1:161885029-161885501	VIS_56	0.28547	0.354731	0.158023	0.0671937	0.00790514	0.149018	0.00472909	0.370187	ATF6	+	197751	0				chr1:161885029-161885501	17								13888.9		1666.66							1937.98	2270.66
ATOSA	-	98068	0	761,597,2,2	4635,600,2,2	AnitSense(ForPrimer),AnitSense(ForPrimer),Ambiguous,Ambiguous	chr15:52655916-52656055	VIS_233	0.201026	1	0.613482	1	1	1	1	1	ATOSA	-	98068	0	761,597,2,2	4635,600,2,2	AnitSense(ForPrimer),AnitSense(ForPrimer),Ambiguous,Ambiguous	chr15:52655916-52656055	4												14507.8									1529.06
ATP5MC2	-	10914	5495	4607,2	4617,2	AnitSense(ForPrimer),Ambiguous	chr12:53659585-53659675	VIS_345	0.0797721		0.492451					0.547619	ATP5MC2	-	10914	5495	4607,2	4617,2	AnitSense(ForPrimer),Ambiguous	chr12:53659585-53659675	2																				2006.02				8235.29
ATP5MGP3	-	304	4928	1,2,1,2,1,2,1,1,1,2,1,1,3,2,1,1,1,1,2,1,2,1,1,2,1,1,2,1,2,1,2,1,2,1,2,2,2,1,1,1,1,1,2	1,3,3,1,1,1,2,1,3,2,1,1,2,1,1,1,1,1,1,2,4,1,1,4,1,2,2,2,2,2,2,1,2,1,1,2,2,2,1,1,1,1,2	Ambiguous,AnitSense(ForPrimer),AnitSense(ForPrimer),Sens(RevPrimer),Ambiguous,Sens(RevPrimer),AnitSense(ForPrimer),Ambiguous,AnitSense(ForPrimer),Ambiguous,Ambiguous,Ambiguous,Sens(RevPrimer),Sens(RevPrimer),Ambiguous,Ambiguous,Ambiguous,Ambiguous,Sens(RevPrimer),AnitSense(ForPrimer),AnitSense(ForPrimer),Ambiguous,Ambiguous,AnitSense(ForPrimer),Ambiguous,AnitSense(ForPrimer),Ambiguous,AnitSense(F…	chr4:24652014-24653144	VIS_34	0.28547	0.0336973	0.3166	0.0671937	0.270469	0.340055	0.0751624	0.0471672	ATP5MGP3	-	304	4928	1,2,1,2,1,2,1,1,1,2,1,1,3,2,1,1,1,1,2,1,2,1,1,2,1,1,2,1,2,1,2,1,2,1,2,2,2,1,1,1,1,1,2	1,3,3,1,1,1,2,1,3,2,1,1,2,1,1,1,1,1,1,2,4,1,1,4,1,2,2,2,2,2,2,1,2,1,1,2,2,2,1,1,1,1,2	Ambiguous,AnitSense(ForPrimer),AnitSense(ForPrimer),Sens(RevPrimer),Ambiguous,Sens(RevPrimer),AnitSense(ForPrimer),Ambiguous,AnitSense(ForPrimer),Ambiguous,Ambiguous,Ambiguous,Sens(RevPrimer),Sens(RevPrimer),Ambiguous,Ambiguous,Ambiguous,Ambiguous,Sens(RevPrimer),AnitSense(ForPrimer),AnitSense(ForPrimer),Ambiguous,Ambiguous,AnitSense(ForPrimer),Ambiguous,AnitSense(ForPrimer),Ambiguous,AnitSense(F…	chr4:24652014-24653144	23							457.038	1543.21							4000		2583.98
AVL9	+	93238	803	1,1,576,25,566,1176,2,2,1,3459,1075,2,1145,1163,2046	8845,5598,5430,255,567,5067,2,3,2,3462,1074,2,1134,1162,2072	AnitSense(ForPrimer),AnitSense(ForPrimer),AnitSense(ForPrimer),AnitSense(ForPrimer),AnitSense(ForPrimer),AnitSense(ForPrimer),Ambiguous,AnitSense(ForPrimer),AnitSense(ForPrimer),AnitSense(ForPrimer),Sens(RevPrimer),Ambiguous,Sens(RevPrimer),Sens(RevPrimer),AnitSense(ForPrimer)	chr7:32494302-32494686	VIS_78	0.072107	1	0.3166	1	1	0.546288	0.354731	0.75366	AVL9	+	93238	803	1,1,576,25,566,1176,2,2,1,3459,1075,2,1145,1163,2046	8845,5598,5430,255,567,5067,2,3,2,3462,1074,2,1134,1162,2072	AnitSense(ForPrimer),AnitSense(ForPrimer),AnitSense(ForPrimer),AnitSense(ForPrimer),AnitSense(ForPrimer),AnitSense(ForPrimer),Ambiguous,AnitSense(ForPrimer),AnitSense(ForPrimer),AnitSense(ForPrimer),Sens(RevPrimer),Ambiguous,Sens(RevPrimer),Sens(RevPrimer),AnitSense(ForPrimer)	chr7:32494302-32494686	14	14177.7				5479.45							1554.4				7936.51				2006.02	9174.31			18823.5
BBIP1	-	20451	0	2,42,13,1163,705,1,482,8047,2,3,1,2,7735,2	2,2309,6199,1171,727,3261,3357,8027,8606,3,1,1,7722,2	Ambiguous,AnitSense(ForPrimer),AnitSense(ForPrimer),AnitSense(ForPrimer),AnitSense(ForPrimer),AnitSense(ForPrimer),AnitSense(ForPrimer),Sens(RevPrimer),AnitSense(ForPrimer),Ambiguous,Ambiguous,Sens(RevPrimer),Sens(RevPrimer),Ambiguous	chr10:110917409-110917699	VIS_87	1	0.697391	0.742209	0.539243	0.539243	0.628781	0.103892	0.322565	BBIP1	-	20451	0	2,42,13,1163,705,1,482,8047,2,3,1,2,7735,2	2,2309,6199,1171,727,3261,3357,8027,8606,3,1,1,7722,2	Ambiguous,AnitSense(ForPrimer),AnitSense(ForPrimer),AnitSense(ForPrimer),AnitSense(ForPrimer),AnitSense(ForPrimer),AnitSense(ForPrimer),Sens(RevPrimer),AnitSense(ForPrimer),Ambiguous,Ambiguous,Sens(RevPrimer),Sens(RevPrimer),Ambiguous	chr10:110917409-110917699	13	11814.8				1369.86						2466.09	7253.89			24000	3174.6					12742.1			1176.47
BCAR1	-	23444	15639				chr16:75267262-75268068	VIS_39	0.135786	1	0.672861	1	1	1	1	1	BCAR1	-	23444	15639				chr16:75267262-75268068	22						13605.4	11426	26234.6	15789.5	4666.67							3875.97
BCAR1	-	23444	0	96,1,457,1,271,1,2553,3068,4480,1530,820,1,2,308	98,1896,6772,4,15863,1,2554,3058,11015,1531,825,2,2,306	AnitSense(ForPrimer),AnitSense(ForPrimer),AnitSense(ForPrimer),AnitSense(ForPrimer),AnitSense(ForPrimer),Ambiguous,AnitSense(ForPrimer),Sens(RevPrimer),AnitSense(ForPrimer),AnitSense(ForPrimer),AnitSense(ForPrimer),AnitSense(ForPrimer),Ambiguous,Sens(RevPrimer)	chr16:75245618-75245939	VIS_76	0.201026	0.571357	0.355803	1	1	1	1	0.655477	BCAR1	-	23444	0	96,1,457,1,271,1,2553,3068,4480,1530,820,1,2,308	98,1896,6772,4,15863,1,2554,3058,11015,1531,825,2,2,306	AnitSense(ForPrimer),AnitSense(ForPrimer),AnitSense(ForPrimer),AnitSense(ForPrimer),AnitSense(ForPrimer),Ambiguous,AnitSense(ForPrimer),Sens(RevPrimer),AnitSense(ForPrimer),AnitSense(ForPrimer),AnitSense(ForPrimer),AnitSense(ForPrimer),Ambiguous,Sens(RevPrimer)	chr16:75245618-75245939	14	20794					10204.1	685.558				1233.05	10362.7			28000		1937.98				23445.5
BCAR1	-	23444	3489				chr16:75255112-75255233	VIS_145	0.135786	0.724056	0.742209	0.260079	0.588933	0.661344	0.296004	0.567137	BCAR1	-	23444	3489				chr16:75255112-75255233	7								2314.82							8000					1003.01	13761.5
BCAR1	-	23444	497	2839,401,69,1482,205	1,396,7,31,207	Sens(RevPrimer),Sens(RevPrimer),Sens(RevPrimer),Sens(RevPrimer),AnitSense(ForPrimer)	chr16:75252120-75252452	VIS_176	1	0.715211	0.748333	0.272727	0.272727	0.133822	0.0105626	0.191557	BCAR1	-	23444	497	2839,401,69,1482,205	1,396,7,31,207	Sens(RevPrimer),Sens(RevPrimer),Sens(RevPrimer),Sens(RevPrimer),AnitSense(ForPrimer)	chr16:75252120-75252452	5	10869.6																			8525.58				1764.7
BCAR3	-	120097	0				chr1:93583745-93584311	VIS_13	0.0441269	0.199347	0.0752837	1	1	1	0.491979	0.304074	BCAR3	-	120097	0				chr1:93583745-93584311	26	13232.5				28767.1	64625.9					1233.05	2072.54				9523.81			15254.2		1529.06			2352.94
BCAR3	-	120097	0	131,48,14,124,10,1,576,198,164,205,1,286	131,233,94,2172,12,11,6844,196,173,394,2,1571	Ambiguous,AnitSense(ForPrimer),AnitSense(ForPrimer),AnitSense(ForPrimer),AnitSense(ForPrimer),AnitSense(ForPrimer),AnitSense(ForPrimer),Sens(RevPrimer),AnitSense(ForPrimer),AnitSense(ForPrimer),AnitSense(ForPrimer),AnitSense(ForPrimer)	chr1:93592429-93593106	VIS_98	0.675816	0.299818	0.542091	1	1	0.190435	0.728237	0.406662	BCAR3	-	120097	0	131,48,14,124,10,1,576,198,164,205,1,286	131,233,94,2172,12,11,6844,196,173,394,2,1571	Ambiguous,AnitSense(ForPrimer),AnitSense(ForPrimer),AnitSense(ForPrimer),AnitSense(ForPrimer),AnitSense(ForPrimer),AnitSense(ForPrimer),Sens(RevPrimer),AnitSense(ForPrimer),AnitSense(ForPrimer),AnitSense(ForPrimer),AnitSense(ForPrimer)	chr1:93592429-93593106	12		1422.48										6217.62	3617.95		4000					7021.06	1529.06			13529.4
BCAR3	-	120097	0	1,93,91,2,1,60,532,1,1,154,2	2480,1531,4337,3029,591,2236,930,1069,1,154,2	AnitSense(ForPrimer),AnitSense(ForPrimer),AnitSense(ForPrimer),AnitSense(ForPrimer),AnitSense(ForPrimer),AnitSense(ForPrimer),AnitSense(ForPrimer),AnitSense(ForPrimer),Ambiguous,Ambiguous,Ambiguous	chr1:93594210-93594567	VIS_106	0.182925	1	0.494527	1	1	0.546288	0.113011	1	BCAR3	-	120097	0	1,93,91,2,1,60,532,1,1,154,2	2480,1531,4337,3029,591,2236,930,1069,1,154,2	AnitSense(ForPrimer),AnitSense(ForPrimer),AnitSense(ForPrimer),AnitSense(ForPrimer),AnitSense(ForPrimer),AnitSense(ForPrimer),AnitSense(ForPrimer),AnitSense(ForPrimer),Ambiguous,Ambiguous,Ambiguous	chr1:93594210-93594567	11	5671.08											8290.16								7021.06	2038.74			5882.35
BCAR4	-	8962	0	25,34,233,218,4544,4	23,1,227,201,1,3	Sens(RevPrimer),Sens(RevPrimer),Sens(RevPrimer),Sens(RevPrimer),Sens(RevPrimer),Sens(RevPrimer)	chr16:11825683-11826041	VIS_164	0.135786	1	0.672861	1	1	1	0.491979	1	BCAR4	-	8962	0	25,34,233,218,4544,4	23,1,227,201,1,3	Sens(RevPrimer),Sens(RevPrimer),Sens(RevPrimer),Sens(RevPrimer),Sens(RevPrimer),Sens(RevPrimer)	chr16:11825683-11826041	6	2835.54											7772.02									12232.4			5294.11
BRK1	+	11516	0				chr3:10115639-10116226	VIS_17	0.135786	0.724056	0.742209	0.588933	0.260079	0.0945652	0.0824072	0.259683	BRK1	+	11516	0				chr3:10115639-10116226	25							25137.1	1543.21	85526.3	3333.33								5449.59	11864.4
CCDC170	+	127177	11139	186,5777,2,4432	186,5789,1,4468	Ambiguous,AnitSense(ForPrimer),Sens(RevPrimer),AnitSense(ForPrimer)	chr6:151632331-151632640	VIS_253	0.558291	0.491979	1	1	1	1	0.491979	0.594228	CCDC170	+	127177	11139	186,5777,2,4432	186,5789,1,4468	Ambiguous,AnitSense(ForPrimer),Sens(RevPrimer),AnitSense(ForPrimer)	chr6:151632331-151632640	4	6616.26										1849.57									9528.59				1176.47
CCND1	+	13319	2397	122,1,8225,679,678,211,99,2,2	589,4712,8345,678,678,211,103,2,2	AnitSense(ForPrimer),AnitSense(ForPrimer),AnitSense(ForPrimer),Sens(RevPrimer),Ambiguous,Ambiguous,AnitSense(ForPrimer),Ambiguous,Ambiguous	chr11:69637615-69638759	VIS_119	0.026668	0.612839	0.476578	1	1	0.539615	0.237968	1	CCND1	+	13319	2397	122,1,8225,679,678,211,99,2,2	589,4712,8345,678,678,211,103,2,2	AnitSense(ForPrimer),AnitSense(ForPrimer),AnitSense(ForPrimer),Sens(RevPrimer),Ambiguous,Ambiguous,AnitSense(ForPrimer),Ambiguous,Ambiguous	chr11:69637615-69638759	9	5671.08											4145.08			6000					3009.03	2038.74			1176.47
CCNJL	-	63482	0	22051,40869,15995,3685,4739,1780,23060,88,14370,856,3277,3,14,1,1,507,1645,423,1,873,10,1,8,2008,6,14,1022,87,280,1	2967,52,3,391,24,1782,296,88,2214,856,3278,2,14,1,1,499,31,418,1,1,1,1,1,189,1,14,1022,12,42,1	Sens(RevPrimer),Sens(RevPrimer),Sens(RevPrimer),Sens(RevPrimer),Sens(RevPrimer),AnitSense(ForPrimer),Sens(RevPrimer),Ambiguous,Sens(RevPrimer),Ambiguous,AnitSense(ForPrimer),Sens(RevPrimer),Ambiguous,Ambiguous,Ambiguous,Sens(RevPrimer),Sens(RevPrimer),Sens(RevPrimer),Ambiguous,Sens(RevPrimer),Sens(RevPrimer),Ambiguous,Sens(RevPrimer),Sens(RevPrimer),Sens(RevPrimer),Ambiguous,Ambiguous,Sens(RevPri…	chr5:160288899-160289452	VIS_30	0.364497	0.0454386	0.365745	0.272727	1	1	0.451269	0.77654	CCNJL	-	63482	0	22051,40869,15995,3685,4739,1780,23060,88,14370,856,3277,3,14,1,1,507,1645,423,1,873,10,1,8,2008,6,14,1022,87,280,1	2967,52,3,391,24,1782,296,88,2214,856,3278,2,14,1,1,499,31,418,1,1,1,1,1,189,1,14,1022,12,42,1	Sens(RevPrimer),Sens(RevPrimer),Sens(RevPrimer),Sens(RevPrimer),Sens(RevPrimer),AnitSense(ForPrimer),Sens(RevPrimer),Ambiguous,Sens(RevPrimer),Ambiguous,AnitSense(ForPrimer),Sens(RevPrimer),Ambiguous,Ambiguous,Ambiguous,Sens(RevPrimer),Sens(RevPrimer),Sens(RevPrimer),Ambiguous,Sens(RevPrimer),Sens(RevPrimer),Ambiguous,Sens(RevPrimer),Sens(RevPrimer),Sens(RevPrimer),Ambiguous,Ambiguous,Sens(RevPri…	chr5:160288899-160289452	24					10958.9		3656.31	6172.84				6217.62				1587.3	1291.99	4541.32						1764.7
CCNT2	+	40521	0				chr2:134918543-134918832	VIS_129	0.0441269	1	0.258486	1	1	1	0.491979	0.705653	CCNT2	+	40521	0				chr2:134918543-134918832	8												13989.6				1587.3				14042.1	12742.1			25294.2
CDC42SE2	+	130620	696				chr5:131263311-131263357	VIS_252	0.0646154	1	0.613482	1	1	1	1	1	CDC42SE2	+	130620	696				chr5:131263311-131263357	4												2072.54								11033.1	1529.06
CDKN2A	-	26641	0	1,1	1,1	Ambiguous,Ambiguous	chr9:21993272-21993465	VIS_426				0.173913	0.173913		0.187166	0.547619	CDKN2A	-	26641	0	1,1	1,1	Ambiguous,Ambiguous	chr9:21993272-21993465	2
CFAP141	-	7249	0	24071,4952,16989,15841,15445,3248,1507,50,453,1,14214,2,1000,2725,3190,2,1,3,1,943,208,6029,1083,6790,4540,14763,2,2,1859,3071,14339,1,576,2,662,1147,3,1,1	5,13,1,18,80,3,1505,50,455,1,9,1,99,34,248,2,1,1,1,17,209,816,82,103,716,3,2,2,1863,1,1,1,46,1,662,915,2,1,1	Sens(RevPrimer),Sens(RevPrimer),Sens(RevPrimer),Sens(RevPrimer),Sens(RevPrimer),Sens(RevPrimer),Sens(RevPrimer),Ambiguous,AnitSense(ForPrimer),Ambiguous,Sens(RevPrimer),Sens(RevPrimer),Sens(RevPrimer),Sens(RevPrimer),Sens(RevPrimer),Ambiguous,Ambiguous,Sens(RevPrimer),Ambiguous,Sens(RevPrimer),AnitSense(ForPrimer),Sens(RevPrimer),Sens(RevPrimer),Sens(RevPrimer),Sens(RevPrimer),Sens(RevPrimer),Amb…	chr1:154199554-154200104	VIS_7	0.0607128	1	0.524913	1	0.31677	0.0102843	0.0381769	0.407669	CFAP141	-	7249	0	24071,4952,16989,15841,15445,3248,1507,50,453,1,14214,2,1000,2725,3190,2,1,3,1,943,208,6029,1083,6790,4540,14763,2,2,1859,3071,14339,1,576,2,662,1147,3,1,1	5,13,1,18,80,3,1505,50,455,1,9,1,99,34,248,2,1,1,1,17,209,816,82,103,716,3,2,2,1863,1,1,1,46,1,662,915,2,1,1	Sens(RevPrimer),Sens(RevPrimer),Sens(RevPrimer),Sens(RevPrimer),Sens(RevPrimer),Sens(RevPrimer),Sens(RevPrimer),Ambiguous,AnitSense(ForPrimer),Ambiguous,Sens(RevPrimer),Sens(RevPrimer),Sens(RevPrimer),Sens(RevPrimer),Sens(RevPrimer),Ambiguous,Ambiguous,Sens(RevPrimer),Ambiguous,Sens(RevPrimer),AnitSense(ForPrimer),Sens(RevPrimer),Sens(RevPrimer),Sens(RevPrimer),Sens(RevPrimer),Sens(RevPrimer),Amb…	chr1:154199554-154200104	29					4109.59		457.038		6578.95	7333.33						4761.9	1291.99	12261.5	6779.66
CFDP1	-	139794	0				chr16:75309371-75309823	VIS_111	0.279822	1	0.43296	1	1	1	1	0.478056	CFDP1	-	139794	0				chr16:75309371-75309823	11					8219.18		457.038			666.667							10335.9	15440.5
CHL1	+	212655	0	28,141,2,49,1,1,534,1,1,1,2,1,1,2637,2,40,390	12123,141,1,4676,2895,1,2738,4725,2,1,2,2954,2,2624,2,38,390	AnitSense(ForPrimer),Ambiguous,Sens(RevPrimer),AnitSense(ForPrimer),AnitSense(ForPrimer),Ambiguous,AnitSense(ForPrimer),AnitSense(ForPrimer),AnitSense(ForPrimer),Ambiguous,Ambiguous,AnitSense(ForPrimer),AnitSense(ForPrimer),Sens(RevPrimer),Ambiguous,Sens(RevPrimer),Ambiguous	chr3:262625-262936	VIS_58	0.00847269	0.717565	0.120253	0.539243	0.539243	0.278185	0.0525811	0.766206	CHL1	+	212655	0	28,141,2,49,1,1,534,1,1,1,2,1,1,2637,2,40,390	12123,141,1,4676,2895,1,2738,4725,2,1,2,2954,2,2624,2,38,390	AnitSense(ForPrimer),Ambiguous,Sens(RevPrimer),AnitSense(ForPrimer),AnitSense(ForPrimer),Ambiguous,AnitSense(ForPrimer),AnitSense(ForPrimer),AnitSense(ForPrimer),Ambiguous,Ambiguous,AnitSense(ForPrimer),AnitSense(ForPrimer),Sens(RevPrimer),Ambiguous,Sens(RevPrimer),Ambiguous	chr3:262625-262936	17	945.18		2051.28								2466.09	1036.27	1447.18							9027.08	9683.97		16920.5	9411.76
CHRM2	+	151562	0	12556	22562	AnitSense(ForPrimer),AnitSense(ForPrimer)	chr7:136920045-136920124	VIS_397	0.0797721		0.492451					0.547619	CHRM2	+	151562	0	12556	22562	AnitSense(ForPrimer),AnitSense(ForPrimer)	chr7:136920045-136920124	2																				1504.52
CKMT2-AS1	-	100132	0	2,6,4,2,2,4,6	2,6,4,2,2,4,6	Ambiguous,Ambiguous,Ambiguous,Ambiguous,Ambiguous,Ambiguous,Ambiguous	chr5:81289023-81289042	VIS_259	1	1	1	1	0.324111	0.473846	0.571357	1	CKMT2-AS1	-	100132	0	2,6,4,2,2,4,6	2,6,4,2,2,4,6	Ambiguous,Ambiguous,Ambiguous,Ambiguous,Ambiguous,Ambiguous,Ambiguous	chr5:81289023-81289042	4												2072.54
CRB2	+	22557	26872	4,1032,2328,1,3661,3581,732,2899,10078,1	4,1,2350,1,2,60,75,1,1,1	Ambiguous,Sens(RevPrimer),AnitSense(ForPrimer),Ambiguous,Sens(RevPrimer),Sens(RevPrimer),Sens(RevPrimer),Sens(RevPrimer),Sens(RevPrimer),Ambiguous	chr9:123328887-123329325	VIS_123	1	1	0.452381	0.324111	0.00056465	0.0468227	0.00418766	0.246516	CRB2	+	22557	26872	4,1032,2328,1,3661,3581,732,2899,10078,1	4,1,2350,1,2,60,75,1,1,1	Ambiguous,Sens(RevPrimer),AnitSense(ForPrimer),Ambiguous,Sens(RevPrimer),Sens(RevPrimer),Sens(RevPrimer),Sens(RevPrimer),Sens(RevPrimer),Ambiguous	chr9:123328887-123329325	9					1369.86
CTNND2	-	932611	0	2,1,711,2,1116	4396,1,4422,1523,1115	AnitSense(ForPrimer),Ambiguous,AnitSense(ForPrimer),AnitSense(ForPrimer),Sens(RevPrimer)	chr5:11732385-11732836	VIS_187	1	0.634348	1	1	1	1	0.491979	1	CTNND2	-	932611	0	2,1,711,2,1116	4396,1,4422,1523,1115	AnitSense(ForPrimer),Ambiguous,AnitSense(ForPrimer),AnitSense(ForPrimer),Sens(RevPrimer)	chr5:11732385-11732836	5					1369.86	17006.8
DCT	-	42872	15981	1,2,2,1,1,1,1,2,1,1,2,1	3,2,1,1,1,1,272,4,2,1,2,1	AnitSense(ForPrimer),Ambiguous,Sens(RevPrimer),Ambiguous,Ambiguous,Ambiguous,AnitSense(ForPrimer),AnitSense(ForPrimer),AnitSense(ForPrimer),Ambiguous,Ambiguous,Ambiguous	chr13:94495662-94496818	VIS_258	1	1	1	1	0.324111	0.473846	0.571357	1	DCT	-	42872	15981	1,2,2,1,1,1,1,2,1,1,2,1	3,2,1,1,1,1,272,4,2,1,2,1	AnitSense(ForPrimer),Ambiguous,Sens(RevPrimer),Ambiguous,Ambiguous,Ambiguous,AnitSense(ForPrimer),AnitSense(ForPrimer),AnitSense(ForPrimer),Ambiguous,Ambiguous,Ambiguous	chr13:94495662-94496818	4														1538.46
DLG5	-	135965	0	693,641,1	200,644,1	Sens(RevPrimer),AnitSense(ForPrimer),Ambiguous	chr10:77900006-77900525	VIS_281				0.0237154	0.173913		0.0760361	0.543506	DLG5	-	135965	0	693,641,1	200,644,1	Sens(RevPrimer),AnitSense(ForPrimer),Ambiguous	chr10:77900006-77900525	3
DOK5	+	175577	39703	2,4	2,4	Ambiguous,Ambiguous	chr20:54435870-54435890	VIS_373		0.187166	0.492451					0.547619	DOK5	+	175577	39703	2,4	2,4	Ambiguous,Ambiguous	chr20:54435870-54435890	2
DPAGT1	-	5344	0				chr11:119101300-119101461	VIS_334		0.187166	0.492451					0.547619	DPAGT1	-	5344	0				chr11:119101300-119101461	2
DPM3	-	641	0	1,1,1,61,1,4,1,4,6,8,9,489,102,1,38,36,9,40,139,14,722,96,29,2,71,307,94,1,1,36,3033,1,1,1,1,1,2,2,2,1,398,2,1,14,223,2,1	1,18679,10047,15197,10223,19040,30784,24836,29378,36883,2763,26847,44529,2735,2448,4148,2,23765,1333,2797,23711,1010,19753,9,2428,20147,2711,2,4,34,6136,3,1,2,1,1,1,2,2,2,399,2,2,14,224,2,2	Ambiguous,AnitSense(ForPrimer),AnitSense(ForPrimer),AnitSense(ForPrimer),AnitSense(ForPrimer),AnitSense(ForPrimer),AnitSense(ForPrimer),AnitSense(ForPrimer),AnitSense(ForPrimer),AnitSense(ForPrimer),AnitSense(ForPrimer),AnitSense(ForPrimer),AnitSense(ForPrimer),AnitSense(ForPrimer),AnitSense(ForPrimer),AnitSense(ForPrimer),Sens(RevPrimer),AnitSense(ForPrimer),AnitSense(ForPrimer),AnitSense(ForPri…	chr1:155139443-155140451	VIS_65	1	0.199347	0.427507	1	0.124562	0.0277592	0.100019	0.108914	DPM3	-	641	0	1,1,1,61,1,4,1,4,6,8,9,489,102,1,38,36,9,40,139,14,722,96,29,2,71,307,94,1,1,36,3033,1,1,1,1,1,2,2,2,1,398,2,1,14,223,2,1	1,18679,10047,15197,10223,19040,30784,24836,29378,36883,2763,26847,44529,2735,2448,4148,2,23765,1333,2797,23711,1010,19753,9,2428,20147,2711,2,4,34,6136,3,1,2,1,1,1,2,2,2,399,2,2,14,224,2,2	Ambiguous,AnitSense(ForPrimer),AnitSense(ForPrimer),AnitSense(ForPrimer),AnitSense(ForPrimer),AnitSense(ForPrimer),AnitSense(ForPrimer),AnitSense(ForPrimer),AnitSense(ForPrimer),AnitSense(ForPrimer),AnitSense(ForPrimer),AnitSense(ForPrimer),AnitSense(ForPrimer),AnitSense(ForPrimer),AnitSense(ForPrimer),AnitSense(ForPrimer),Sens(RevPrimer),AnitSense(ForPrimer),AnitSense(ForPrimer),AnitSense(ForPri…	chr1:155139443-155140451	14							2056.67											3633.06
DPT	-	33739	0	1,1,1,5,1,1,1,1,1,1,1,2,1,1,1,2,2,1,1,1,2,1,2,1,4,2,1,1,1	1,1,1,1,1,1,1,1,1,1,5,1,3,1,2,2,2,1,1,1,2,1,2,2,2,2,2,1,14	Ambiguous,Ambiguous,Ambiguous,Sens(RevPrimer),Ambiguous,Ambiguous,Ambiguous,Ambiguous,Ambiguous,Ambiguous,AnitSense(ForPrimer),Sens(RevPrimer),AnitSense(ForPrimer),Ambiguous,AnitSense(ForPrimer),Ambiguous,Ambiguous,Ambiguous,Ambiguous,Ambiguous,Ambiguous,Ambiguous,Ambiguous,AnitSense(ForPrimer),Sens(RevPrimer),Ambiguous,AnitSense(ForPrimer),Ambiguous,AnitSense(ForPrimer)	chr1:168712971-168713645	VIS_55	0.532308	0.417198	0.70921	1	0.0400903	0.057221	0.0300983	0.131663	DPT	-	33739	0	1,1,1,5,1,1,1,1,1,1,1,2,1,1,1,2,2,1,1,1,2,1,2,1,4,2,1,1,1	1,1,1,1,1,1,1,1,1,1,5,1,3,1,2,2,2,1,1,1,2,1,2,2,2,2,2,1,14	Ambiguous,Ambiguous,Ambiguous,Sens(RevPrimer),Ambiguous,Ambiguous,Ambiguous,Ambiguous,Ambiguous,Ambiguous,AnitSense(ForPrimer),Sens(RevPrimer),AnitSense(ForPrimer),Ambiguous,AnitSense(ForPrimer),Ambiguous,Ambiguous,Ambiguous,Ambiguous,Ambiguous,Ambiguous,Ambiguous,Ambiguous,AnitSense(ForPrimer),Sens(RevPrimer),Ambiguous,AnitSense(ForPrimer),Ambiguous,AnitSense(ForPrimer)	chr1:168712971-168713645	17									5263.16									1362.4	3389.83
DRG1P2	-	803	45627	2,1,29,2,564,641,5,3367,270,2049,1251,11,3,1	326,1,115,1050,533,190,4,7,270,2079,1254,11,1,1	AnitSense(ForPrimer),Ambiguous,AnitSense(ForPrimer),AnitSense(ForPrimer),Sens(RevPrimer),Sens(RevPrimer),Sens(RevPrimer),Sens(RevPrimer),Ambiguous,AnitSense(ForPrimer),AnitSense(ForPrimer),Ambiguous,Sens(RevPrimer),Ambiguous	chr3:117628160-117628715	VIS_88	0.28547	0.354731	0.158023	0.0671937	0.270469	0.340055	0.0751624	1	DRG1P2	-	803	45627	2,1,29,2,564,641,5,3367,270,2049,1251,11,3,1	326,1,115,1050,533,190,4,7,270,2079,1254,11,1,1	AnitSense(ForPrimer),Ambiguous,AnitSense(ForPrimer),AnitSense(ForPrimer),Sens(RevPrimer),Sens(RevPrimer),Sens(RevPrimer),Sens(RevPrimer),Ambiguous,AnitSense(ForPrimer),AnitSense(ForPrimer),Ambiguous,Sens(RevPrimer),Ambiguous	chr3:117628160-117628715	13						10204.1											7105.94	908.265	10169.5
EFEMP1	-	57816	25482				chr2:55840394-55840485	VIS_419					0.173913	0.269231	0.187166	0.547619	EFEMP1	-	57816	25482				chr2:55840394-55840485	2
EGFR	+	192612	23747				chr7:54994941-54995270	VIS_107	0.026668	1	0.290512	1	1	0.539615	0.237968	0.734885	EGFR	+	192612	23747				chr7:54994941-54995270	11	945.18											3626.95			2000					16048.1	17329.3			5882.35
EHMT1	+	217123	0	112,5,1,3043,1,109,1,368	1914,5,1,2,1,2819,1,367	AnitSense(ForPrimer),Ambiguous,Ambiguous,Sens(RevPrimer),Ambiguous,AnitSense(ForPrimer),Ambiguous,Sens(RevPrimer)	chr9:137666930-137667370	VIS_138	0.633364	0.426304	0.43296	0.539243	0.539243	0.278185	0.0525811	0.101707	EHMT1	+	217123	0	112,5,1,3043,1,109,1,368	1914,5,1,2,1,2819,1,367	AnitSense(ForPrimer),Ambiguous,Ambiguous,Sens(RevPrimer),Ambiguous,AnitSense(ForPrimer),Ambiguous,Sens(RevPrimer)	chr9:137666930-137667370	8	3308.13					5102.04					1233.05	1036.27			2000									1176.47
ENSG00000217805	+	387	6332				chr6:25174978-25175027	VIS_254	0.558291	0.491979	1	1	1	1	0.491979	0.594228	ENSG00000217805	+	387	6332				chr6:25174978-25175027	4											2466.09	2072.54									6116.21
ENSG00000218586	+	4486	17467	99,323,1,1383,643	1309,327,5,1385,644	AnitSense(ForPrimer),AnitSense(ForPrimer),AnitSense(ForPrimer),AnitSense(ForPrimer),AnitSense(ForPrimer)	chr7:54955650-54955849	VIS_189	0.135786	0.491979	1	1	1	1	0.491979	1	ENSG00000218586	+	4486	17467	99,323,1,1383,643	1309,327,5,1385,644	AnitSense(ForPrimer),AnitSense(ForPrimer),AnitSense(ForPrimer),AnitSense(ForPrimer),AnitSense(ForPrimer)	chr7:54955650-54955849	5			4102.56										8683.07										10998.3
ENSG00000227527	-	2991	3866				chr1:42342241-42342350	VIS_324	0.0797721		0.492451					0.547619	ENSG00000227527	-	2991	3866				chr1:42342241-42342350	2																					1529.06
ENSG00000227722	+	59380	9086	1,75,6,1,1,2,2,2,2,1,1,1,1,2,2,2,2	1,1,1,1,1,1,2,1,2,1,1,1,1,1,2,2,1	Ambiguous,Sens(RevPrimer),Sens(RevPrimer),Ambiguous,Ambiguous,Sens(RevPrimer),Ambiguous,Sens(RevPrimer),Ambiguous,Ambiguous,Ambiguous,Ambiguous,Ambiguous,Sens(RevPrimer),Ambiguous,Ambiguous,Sens(RevPrimer)	chr1:168385961-168386862	VIS_161	1	1	1	0.324111	0.324111	0.166923	0.145787	0.652164	ENSG00000227722	+	59380	9086	1,75,6,1,1,2,2,2,2,1,1,1,1,2,2,2,2	1,1,1,1,1,1,2,1,2,1,1,1,1,1,2,2,1	Ambiguous,Sens(RevPrimer),Sens(RevPrimer),Ambiguous,Ambiguous,Sens(RevPrimer),Ambiguous,Sens(RevPrimer),Ambiguous,Ambiguous,Ambiguous,Ambiguous,Ambiguous,Sens(RevPrimer),Ambiguous,Ambiguous,Sens(RevPrimer)	chr1:168385961-168386862	6										999.999
ENSG00000228238	+	1021	0	658,1615,1090,62,1,1,1785,2,2407,1388,8095,117,2007,1579,2	1270,1611,1079,62,1,1,2416,2,2404,1389,8108,118,2001,1578,2	AnitSense(ForPrimer),Sens(RevPrimer),Sens(RevPrimer),Ambiguous,Ambiguous,Ambiguous,AnitSense(ForPrimer),Ambiguous,Sens(RevPrimer),AnitSense(ForPrimer),AnitSense(ForPrimer),AnitSense(ForPrimer),Sens(RevPrimer),Sens(RevPrimer),Ambiguous	chr1:186578083-186578320	VIS_82	1	1	1	0.270469	1	1	1	1	ENSG00000228238	+	1021	0	658,1615,1090,62,1,1,1785,2,2407,1388,8095,117,2007,1579,2	1270,1611,1079,62,1,1,2416,2,2404,1389,8108,118,2001,1578,2	AnitSense(ForPrimer),Sens(RevPrimer),Sens(RevPrimer),Ambiguous,Ambiguous,Ambiguous,AnitSense(ForPrimer),Ambiguous,Sens(RevPrimer),AnitSense(ForPrimer),AnitSense(ForPrimer),AnitSense(ForPrimer),Sens(RevPrimer),Sens(RevPrimer),Ambiguous	chr1:186578083-186578320	13					12328.8	6802.72		3858.03								12698.4				16048.1
ENSG00000228334	-	33635	0	6145,17023,7457,2,11645,628,443,164,4,1264,380,1,784,2,8,4123,90,2,2,1	43,2454,7363,2,597,628,442,32,4,1263,228,1,779,2,8,731,87,2,1,1	Sens(RevPrimer),Sens(RevPrimer),Sens(RevPrimer),Ambiguous,Sens(RevPrimer),Ambiguous,Sens(RevPrimer),Sens(RevPrimer),Ambiguous,Sens(RevPrimer),Sens(RevPrimer),Ambiguous,Sens(RevPrimer),Ambiguous,Ambiguous,Sens(RevPrimer),Sens(RevPrimer),Ambiguous,Sens(RevPrimer),Ambiguous	chr7:3106905-3107588	VIS_59	0.414668	0.48365	0.353236	0.539243	0.539243	0.145607	0.0238954	1	ENSG00000228334	-	33635	0	6145,17023,7457,2,11645,628,443,164,4,1264,380,1,784,2,8,4123,90,2,2,1	43,2454,7363,2,597,628,442,32,4,1263,228,1,779,2,8,731,87,2,1,1	Sens(RevPrimer),Sens(RevPrimer),Sens(RevPrimer),Ambiguous,Sens(RevPrimer),Ambiguous,Sens(RevPrimer),Sens(RevPrimer),Ambiguous,Sens(RevPrimer),Sens(RevPrimer),Ambiguous,Sens(RevPrimer),Ambiguous,Ambiguous,Sens(RevPrimer),Sens(RevPrimer),Ambiguous,Sens(RevPrimer),Ambiguous	chr7:3106905-3107588	17	945.18				4109.59						2466.09	2072.54				7142.86		2270.66		2006.02	2548.42			8235.29
ENSG00000238139	+	374	43615	28,6	28,6	Ambiguous,Ambiguous	chr1:67605060-67605080	VIS_404					0.173913	0.269231	0.187166	0.547619	ENSG00000238139	+	374	43615	28,6	28,6	Ambiguous,Ambiguous	chr1:67605060-67605080	2
ENSG00000242439	+	418	0				chr17:30831050-30831636	VIS_302	1	0.571357	1	1	1	1	1	1	ENSG00000242439	+	418	0				chr17:30831050-30831636	3																3174.6
ENSG00000244459	-	6473	0				chr4:1579527-1580078	VIS_6	0.0118892	0.737943	0.534712	0.603614	1	0.657609	0.495297	1	ENSG00000244459	-	6473	0				chr4:1579527-1580078	30					11643.9	61224.5	7541.13	6944.44	3947.37	1333.33						41269.8	15503.9	4087.2	6779.66
ENSG00000249579	-	571	30046	141,2,2,4,1,1,2,1,1	1,2,2,2,1,1,2,1,2	Sens(RevPrimer),Ambiguous,Ambiguous,Sens(RevPrimer),Ambiguous,Ambiguous,Ambiguous,Ambiguous,AnitSense(ForPrimer)	chr5:63053534-63053927	VIS_295		0.187166	0.492451	0.173913			0.441176	0.543506	ENSG00000249579	-	571	30046	141,2,2,4,1,1,2,1,1	1,2,2,2,1,1,2,1,2	Sens(RevPrimer),Ambiguous,Ambiguous,Sens(RevPrimer),Ambiguous,Ambiguous,Ambiguous,Ambiguous,AnitSense(ForPrimer)	chr5:63053534-63053927	3
ENSG00000251598	-	367137	0	2,2	2,2	Ambiguous,Ambiguous	chr4:132191726-132191745	VIS_377		0.187166	0.492451					0.547619	ENSG00000251598	-	367137	0	2,2	2,2	Ambiguous,Ambiguous	chr4:132191726-132191745	2
ENSG00000251665	+	4637	0	237003517	1837383520	AnitSense(ForPrimer),AnitSense(ForPrimer),AnitSense(ForPrimer)	chr17:50948728-50949048	VIS_305	0.201026	1	1	1	1	1	1	1	ENSG00000251665	+	4637	0	237003517	1837383520	AnitSense(ForPrimer),AnitSense(ForPrimer),AnitSense(ForPrimer)	chr17:50948728-50949048	3	2835.54																				3058.1
ENSG00000253852	-	6927	0	2338,2	2339,2	AnitSense(ForPrimer),Ambiguous	chr5:150614678-150614722	VIS_384		0.187166	0.492451					0.547619	ENSG00000253852	-	6927	0	2338,2	2339,2	AnitSense(ForPrimer),Ambiguous	chr5:150614678-150614722	2
ENSG00000254362	+	2105	6052				chr8:26448646-26449356	VIS_40	0.633364	1	1	0.102767	0.102767	0.0686531	0.0142313	0.250849	ENSG00000254362	+	2105	6052				chr8:26448646-26449356	22							4113.35			666.667							2583.98	4541.32	6779.66			5154.64
ENSG00000256514	-	22013	0	1869,1,1,1	1859,1,1,1	Sens(RevPrimer),Ambiguous,Ambiguous,Ambiguous	chr11:67355611-67355744	VIS_213	0.558291	0.491979	1	1	1	1	0.491979	0.594228	ENSG00000256514	-	22013	0	1869,1,1,1	1859,1,1,1	Sens(RevPrimer),Ambiguous,Ambiguous,Ambiguous	chr11:67355611-67355744	4	945.18										1233.05										1019.37
ENSG00000256596	+	2791	16634	246514	247514	AnitSense(ForPrimer),Ambiguous	chr12:124189276-124189594	VIS_338		0.187166	0.492451					0.547619	ENSG00000256596	+	2791	16634	246514	247514	AnitSense(ForPrimer),Ambiguous	chr12:124189276-124189594	2
ENSG00000257729	+	140123	0	20,6,386,390	3643390386390	AnitSense(ForPrimer),AnitSense(ForPrimer),Ambiguous,Ambiguous	chr12:84283131-84283562	VIS_225	1	0.299422	0.613482	1	1	1	1	1	ENSG00000257729	+	140123	0	20,6,386,390	3643390386390	AnitSense(ForPrimer),AnitSense(ForPrimer),Ambiguous,Ambiguous	chr12:84283131-84283562	4					6849.31
ENSG00000260177	-	26343	0	1,1,1,205,263,1,655,1,1,29,2100,1,4567,1,688,9264,1,3307,27,2,1,1,1,839	10051,4859,5771,5410,5797,1410,10351,1,2,473,2160,1,12391,1,692,9252,1,3302,26,2,1,2,1,837	AnitSense(ForPrimer),AnitSense(ForPrimer),AnitSense(ForPrimer),AnitSense(ForPrimer),AnitSense(ForPrimer),AnitSense(ForPrimer),AnitSense(ForPrimer),Ambiguous,AnitSense(ForPrimer),AnitSense(ForPrimer),AnitSense(ForPrimer),Ambiguous,AnitSense(ForPrimer),Ambiguous,AnitSense(ForPrimer),Sens(RevPrimer),Ambiguous,Sens(RevPrimer),Sens(RevPrimer),Ambiguous,Ambiguous,AnitSense(ForPrimer),Ambiguous,Sens(Rev…	chr16:87805250-87806628	VIS_46	0.0681328	0.451269	0.143458	0.280632	0.280632	0.406522	0.16632	1	ENSG00000260177	-	26343	0	1,1,1,205,263,1,655,1,1,29,2100,1,4567,1,688,9264,1,3307,27,2,1,1,1,839	10051,4859,5771,5410,5797,1410,10351,1,2,473,2160,1,12391,1,692,9252,1,3302,26,2,1,2,1,837	AnitSense(ForPrimer),AnitSense(ForPrimer),AnitSense(ForPrimer),AnitSense(ForPrimer),AnitSense(ForPrimer),AnitSense(ForPrimer),AnitSense(ForPrimer),Ambiguous,AnitSense(ForPrimer),AnitSense(ForPrimer),AnitSense(ForPrimer),Ambiguous,AnitSense(ForPrimer),Ambiguous,AnitSense(ForPrimer),Sens(RevPrimer),Ambiguous,Sens(RevPrimer),Sens(RevPrimer),Ambiguous,Ambiguous,AnitSense(ForPrimer),Ambiguous,Sens(Rev…	chr16:87805250-87806628	20					10958.9	34013.6				666.667						1587.3	19379.8	9990.92	13559.3
ENSG00000260658	-	303783	0				chr16:63471600-63472111	VIS_54	0.279822	0.426304	0.214226	0.557312	0.102767	0.0686531	0.0358964	0.763283	ENSG00000260658	-	303783	0				chr16:63471600-63472111	18							914.077			666.667							10335.9	22706.6	44067.8
ENSG00000265943	-	234284	0	1207	1206	Ambiguous,Sens(RevPrimer)	chr18:22932246-22932439	VIS_368	0.0797721		0.492451					0.547619	ENSG00000265943	-	234284	0	1207	1206	Ambiguous,Sens(RevPrimer)	chr18:22932246-22932439	2																					1019.37			2352.94
ENSG00000265995	-	54169	208005	4874,2,2	4861,2,2	Sens(RevPrimer),Ambiguous,Ambiguous	chr18:72152581-72152624	VIS_308	0.201026	1	1	1	1	1	1	1	ENSG00000265995	-	54169	208005	4874,2,2	4861,2,2	Sens(RevPrimer),Ambiguous,Ambiguous	chr18:72152581-72152624	3												2072.54								2006.02				19411.8
ENSG00000270212	-	1762	8805	24,2,3,57,321,1,5,23,59,146,36,91,192,1,237,1,524,1,2,10897,2,1,1,1,1,1055,464,1,1,1,1,1,1,1,1,1,2,2,2	4,45174,12012,6482,45972,1,32775,1,10,1829,36,18722,10610,9718,2,1,1061,9,50199,2,2,2,2,1,1,1057,1042,3,1,2,5,1,1,1,1,1,2,2,2	Sens(RevPrimer),AnitSense(ForPrimer),AnitSense(ForPrimer),AnitSense(ForPrimer),AnitSense(ForPrimer),Ambiguous,AnitSense(ForPrimer),Sens(RevPrimer),Sens(RevPrimer),AnitSense(ForPrimer),Ambiguous,AnitSense(ForPrimer),AnitSense(ForPrimer),AnitSense(ForPrimer),Sens(RevPrimer),Ambiguous,AnitSense(ForPrimer),AnitSense(ForPrimer),AnitSense(ForPrimer),Sens(RevPrimer),Ambiguous,AnitSense(ForPrimer),AnitSe…	chr19:33274537-33275173	VIS_8	0.695652	0.495297	0.531096	1	0.590062	0.391304	0.314121	0.782812	ENSG00000270212	-	1762	8805	24,2,3,57,321,1,5,23,59,146,36,91,192,1,237,1,524,1,2,10897,2,1,1,1,1,1055,464,1,1,1,1,1,1,1,1,1,2,2,2	4,45174,12012,6482,45972,1,32775,1,10,1829,36,18722,10610,9718,2,1,1061,9,50199,2,2,2,2,1,1,1057,1042,3,1,2,5,1,1,1,1,1,2,2,2	Sens(RevPrimer),AnitSense(ForPrimer),AnitSense(ForPrimer),AnitSense(ForPrimer),AnitSense(ForPrimer),Ambiguous,AnitSense(ForPrimer),Sens(RevPrimer),Sens(RevPrimer),AnitSense(ForPrimer),Ambiguous,AnitSense(ForPrimer),AnitSense(ForPrimer),AnitSense(ForPrimer),Sens(RevPrimer),Ambiguous,AnitSense(ForPrimer),AnitSense(ForPrimer),AnitSense(ForPrimer),Sens(RevPrimer),Ambiguous,AnitSense(ForPrimer),AnitSe…	chr19:33274537-33275173	29	1417.77						54387.6	72530.9	65789.4	17000		7772.02				99206.4	3875.97	5449.6		2006.02	18348.6
ENSG00000271989	-	797	0				chr1:10429895-10429955	VIS_265	0.0191453		0.238676					0.543506	ENSG00000271989	-	797	0				chr1:10429895-10429955	3																				6018.05				2352.94
ENSG00000273272	+	1904	0				chr22:50541278-50541372	VIS_312	0.201026	1	1	1	1	1	1	1	ENSG00000273272	+	1904	0				chr22:50541278-50541372	3											2466.09									12036.1
ENSG00000273550	+	62806	1810				chr13:63032924-63033182	VIS_163	1	1	0.581272	0.124562	1	1	0.634348	1	ENSG00000273550	+	62806	1810				chr13:63032924-63033182	6										10000						10317.5
ENSG00000278684	+	139	11574				chr1:209013049-209013125	VIS_261	0.201026	1	1	1	1	1	1	1	ENSG00000278684	+	139	11574				chr1:209013049-209013125	3												3108.81									2038.74			1764.7
ENSG00000278716	+	1019	30435	45,47,1735,1,189,81,941	2664,4408,1751,1,188,81,938	AnitSense(ForPrimer),AnitSense(ForPrimer),AnitSense(ForPrimer),Ambiguous,Sens(RevPrimer),Ambiguous,Sens(RevPrimer)	chr16:85521265-85521695	VIS_148	0.201026	0.145787	0.10518	1	1	1	1	0.404814	ENSG00000278716	+	1019	30435	45,47,1735,1,189,81,941	2664,4408,1751,1,188,81,938	AnitSense(ForPrimer),AnitSense(ForPrimer),AnitSense(ForPrimer),Ambiguous,Sens(RevPrimer),Ambiguous,Sens(RevPrimer)	chr16:85521265-85521695	7																1587.3
ENSG00000280362	+	3944	9582	2890,2	2890,2	Ambiguous,Ambiguous	chr15:53924293-53924317	VIS_355	0.0797721		0.492451					0.547619	ENSG00000280362	+	3944	9582	2890,2	2890,2	Ambiguous,Ambiguous	chr15:53924293-53924317	2																					2038.74
ENSG00000281974	+	1199	0	1129,6710,3969,1540,351,4,6803	1134,6706,3969,88,350,1,3545	AnitSense(ForPrimer),Sens(RevPrimer),Ambiguous,Sens(RevPrimer),Sens(RevPrimer),Sens(RevPrimer),Sens(RevPrimer)	chr10:86948469-86948828	VIS_143	1	0.237968	0.312856	1	1	0.587534	1	0.675353	ENSG00000281974	+	1199	0	1129,6710,3969,1540,351,4,6803	1134,6706,3969,88,350,1,3545	AnitSense(ForPrimer),Sens(RevPrimer),Ambiguous,Sens(RevPrimer),Sens(RevPrimer),Sens(RevPrimer),Sens(RevPrimer)	chr10:86948469-86948828	7							13025.6										3875.97	6357.86
ENSG00000284682	+	1547	3560	1,1,2,1,1,1,1,1,1,1,2,4,1,1,1,1,5,1,1,1,2,1,1,1,1,1,2,1,1,2,2,1,2,2,2,2,1,1,2,1,2,1,2,1,1,1,1,3,1,2,1,1,2,2,2,2,1	1,1,3,1,1,1,2,3,3,3,2,2,3,3,1,1,1,1,2,2,1,1,1,1,2,1,1,1,1,3,1,2,2,2,2,1,1,1,2,1,4,1,2,1,1,1,1,5,2,2,1,2,2,2,2,2,1	Ambiguous,Ambiguous,AnitSense(ForPrimer),Ambiguous,Ambiguous,Ambiguous,AnitSense(ForPrimer),AnitSense(ForPrimer),AnitSense(ForPrimer),AnitSense(ForPrimer),Ambiguous,Sens(RevPrimer),AnitSense(ForPrimer),AnitSense(ForPrimer),Ambiguous,Ambiguous,Sens(RevPrimer),Ambiguous,AnitSense(ForPrimer),AnitSense(ForPrimer),Sens(RevPrimer),Ambiguous,Ambiguous,Ambiguous,AnitSense(ForPrimer),Ambiguous,Sens(RevPri…	chr12:30301831-30302505	VIS_5	0.279822	0.00489579	0.120253	0.0142293	0.102767	0.0208194	0.00062813	0.00436828	ENSG00000284682	+	1547	3560	1,1,2,1,1,1,1,1,1,1,2,4,1,1,1,1,5,1,1,1,2,1,1,1,1,1,2,1,1,2,2,1,2,2,2,2,1,1,2,1,2,1,2,1,1,1,1,3,1,2,1,1,2,2,2,2,1	1,1,3,1,1,1,2,3,3,3,2,2,3,3,1,1,1,1,2,2,1,1,1,1,2,1,1,1,1,3,1,2,2,2,2,1,1,1,2,1,4,1,2,1,1,1,1,5,2,2,1,2,2,2,2,2,1	Ambiguous,Ambiguous,AnitSense(ForPrimer),Ambiguous,Ambiguous,Ambiguous,AnitSense(ForPrimer),AnitSense(ForPrimer),AnitSense(ForPrimer),AnitSense(ForPrimer),Ambiguous,Sens(RevPrimer),AnitSense(ForPrimer),AnitSense(ForPrimer),Ambiguous,Ambiguous,Sens(RevPrimer),Ambiguous,AnitSense(ForPrimer),AnitSense(ForPrimer),Sens(RevPrimer),Ambiguous,Ambiguous,Ambiguous,AnitSense(ForPrimer),Ambiguous,Sens(RevPri…	chr12:30301831-30302505	31					1369.86				2631.58	666.667					4000			1816.53
ENSG00000286340	+	63903	0				chr6:79079115-79079149	VIS_396	0.0797721		0.492451					0.547619	ENSG00000286340	+	63903	0				chr6:79079115-79079149	2																				10030.1
ENSG00000287364	-	16336	30953	8,2	8,2	Ambiguous,Ambiguous	chr1:195794453-195794472	VIS_403					0.173913	0.269231	0.187166	0.547619	ENSG00000287364	-	16336	30953	8,2	8,2	Ambiguous,Ambiguous	chr1:195794453-195794472	2
ENSG00000287886	+	3070	0				chr20:53739039-53739603	VIS_79	0.135786	0.256927	0.112236	1	0.588933	0.661344	0.724056	0.515531	ENSG00000287886	+	3070	0				chr20:53739039-53739603	14						22108.8	914.077	1543.21									24547.8	15440.5	10169.5
ENSG00000287985	+	6344	0	2,10	2,10	Ambiguous,Ambiguous	chr7:64373213-64373232	VIS_423					0.173913	0.269231	0.187166	0.547619	ENSG00000287985	+	6344	0	2,10	2,10	Ambiguous,Ambiguous	chr7:64373213-64373232	2
ENSG00000288586	-	1703	112	76,757,2	76,763,2	Ambiguous,AnitSense(ForPrimer),Ambiguous	chr9:35603084-35603325	VIS_301		0.187166	0.492451			0.269231	0.441176	0.543506	ENSG00000288586	-	1703	112	76,757,2	76,763,2	Ambiguous,AnitSense(ForPrimer),Ambiguous	chr9:35603084-35603325	3
ENSG00000289124	+	576	1257				chr11:119103324-119103861	VIS_43	0.0681328	0.715211	0.179519	1	0.280632	0.190435	0.16632	1	ENSG00000289124	+	576	1257				chr11:119103324-119103861	22					1369.86		1371.11	1543.21	2631.58								11627.9	41326.1	27118.6
ENSG00000289376	-	198919	0				chr6:116074285-116074778	VIS_33	1	0.0679644	0.290512	0.0400903	0.0400903	0.057221	0.0042404	0.00994762	ENSG00000289376	-	198919	0				chr6:116074285-116074778	23						6802.72		12345.7		666.667
ENSG00000289845	-	2756	0	37476,18231,1,1,2,2,188,1	319,1377,1,2,1,2,188,1	Sens(RevPrimer),Sens(RevPrimer),Ambiguous,AnitSense(ForPrimer),Sens(RevPrimer),Ambiguous,Ambiguous,Ambiguous	chr19:35317516-35317954	VIS_173		0.187166	0.492451		0.173913	0.0646154	0.0760361	0.157832	ENSG00000289845	-	2756	0	37476,18231,1,1,2,2,188,1	319,1377,1,2,1,2,188,1	Sens(RevPrimer),Sens(RevPrimer),Ambiguous,AnitSense(ForPrimer),Sens(RevPrimer),Ambiguous,Ambiguous,Ambiguous	chr19:35317516-35317954	5
ENSG00000290548	-	61970	0				chr5:34241207-34241315	VIS_391	0.0797721		0.492451	1	1	0.473846	1	0.547619	ENSG00000290548	-	61970	0				chr5:34241207-34241315	2																					1529.06
ENSG00000290644	+	18648	0	7268	7269	Ambiguous,AnitSense(ForPrimer)	chr9:92146267-92146548	VIS_401		0.187166	0.492451					0.547619	ENSG00000290644	+	18648	0	7268	7269	Ambiguous,AnitSense(ForPrimer)	chr9:92146267-92146548	2
ENSG00000291007	+	10759	17020	4.09464e+16	4.07466e+16	Sens(RevPrimer),AnitSense(ForPrimer),AnitSense(ForPrimer),Sens(RevPrimer),AnitSense(ForPrimer)	chr3:8710720-8711066	VIS_184	1	1	0.581272	0.124562	1	1	1	1	ENSG00000291007	+	10759	17020	4.09464e+16	4.07466e+16	Sens(RevPrimer),AnitSense(ForPrimer),AnitSense(ForPrimer),Sens(RevPrimer),AnitSense(ForPrimer)	chr3:8710720-8711066	5	7088.85							3086.42
EPB41L4A	-	256659	0	1815,3043,1158,1835,4230,442,1,619,2,1156,1110,672,1,1	1827,1545,1165,1846,1868,136,1,3,2,27,1119,620,1,1	AnitSense(ForPrimer),Sens(RevPrimer),AnitSense(ForPrimer),AnitSense(ForPrimer),Sens(RevPrimer),Sens(RevPrimer),Ambiguous,Sens(RevPrimer),Ambiguous,Sens(RevPrimer),AnitSense(ForPrimer),Sens(RevPrimer),Ambiguous,Ambiguous	chr5:112331950-112332414	VIS_96	0.279822	0.426304	0.214226	0.557312	0.539243	0.188094	0.474805	0.741929	EPB41L4A	-	256659	0	1815,3043,1158,1835,4230,442,1,619,2,1156,1110,672,1,1	1827,1545,1165,1846,1868,136,1,3,2,27,1119,620,1,1	AnitSense(ForPrimer),Sens(RevPrimer),AnitSense(ForPrimer),AnitSense(ForPrimer),Sens(RevPrimer),Sens(RevPrimer),Ambiguous,Sens(RevPrimer),Ambiguous,Sens(RevPrimer),AnitSense(ForPrimer),Sens(RevPrimer),Ambiguous,Ambiguous	chr5:112331950-112332414	13							4113.35	5401.23	10526.3	5000								908.265
ERGIC1	+	118433	0	962,2,1813,754,501,1516,2,36,228,25,278,839,1	960,2,521,762,500,118,2,36,228,16,272,86,1	Sens(RevPrimer),Ambiguous,Sens(RevPrimer),AnitSense(ForPrimer),Sens(RevPrimer),Sens(RevPrimer),Ambiguous,Ambiguous,Ambiguous,Sens(RevPrimer),Sens(RevPrimer),Sens(RevPrimer),Ambiguous	chr5:172838507-172838972	VIS_114	0.279822	0.426304	0.214226	1	1	1	1	0.275365	ERGIC1	+	118433	0	962,2,1813,754,501,1516,2,36,228,25,278,839,1	960,2,521,762,500,118,2,36,228,16,272,86,1	Sens(RevPrimer),Ambiguous,Sens(RevPrimer),AnitSense(ForPrimer),Sens(RevPrimer),Sens(RevPrimer),Ambiguous,Ambiguous,Ambiguous,Sens(RevPrimer),Sens(RevPrimer),Sens(RevPrimer),Ambiguous	chr5:172838507-172838972	10							2742.23	6172.84	10526.3	3333.33						6349.21
ESPN	+	36169	247	71,21,56,3,1,1,579,26,731,1,3477,324	68,21,718,487,398,1,576,25,728,1,3490,326	Sens(RevPrimer),Ambiguous,AnitSense(ForPrimer),AnitSense(ForPrimer),AnitSense(ForPrimer),Ambiguous,Sens(RevPrimer),Sens(RevPrimer),Sens(RevPrimer),Ambiguous,AnitSense(ForPrimer),AnitSense(ForPrimer)	chr1:6424012-6424529	VIS_104	0.28547	1	1	1	0.270469	1	1	1	ESPN	+	36169	247	71,21,56,3,1,1,579,26,731,1,3477,324	68,21,718,487,398,1,576,25,728,1,3490,326	Sens(RevPrimer),Ambiguous,AnitSense(ForPrimer),AnitSense(ForPrimer),AnitSense(ForPrimer),Ambiguous,Sens(RevPrimer),Sens(RevPrimer),Sens(RevPrimer),Ambiguous,AnitSense(ForPrimer),AnitSense(ForPrimer)	chr1:6424012-6424529	11					7534.24	5102.04	1371.12									1587.3
FADD	+	4095	0	1798,6460,803,572,18644,16521,130,1978,6519,1078,1217,1340,1248,79,60,49,16,214,683,410,92,2,16,1212,3	49,1,50,574,483,62,132,2009,469,1097,1257,260,325,66,62,49,16,214,237,410,50,2,6,1218,1	Sens(RevPrimer),Sens(RevPrimer),Sens(RevPrimer),AnitSense(ForPrimer),Sens(RevPrimer),Sens(RevPrimer),AnitSense(ForPrimer),AnitSense(ForPrimer),Sens(RevPrimer),AnitSense(ForPrimer),AnitSense(ForPrimer),Sens(RevPrimer),Sens(RevPrimer),Sens(RevPrimer),AnitSense(ForPrimer),Ambiguous,Ambiguous,Ambiguous,Sens(RevPrimer),Ambiguous,Sens(RevPrimer),Ambiguous,Sens(RevPrimer),AnitSense(ForPrimer),Sens(RevPr…	chr11:70202951-70203612	VIS_18	0.0681328	0.16632	0.757463	1	1	1	1	0.77654	FADD	+	4095	0	1798,6460,803,572,18644,16521,130,1978,6519,1078,1217,1340,1248,79,60,49,16,214,683,410,92,2,16,1212,3	49,1,50,574,483,62,132,2009,469,1097,1257,260,325,66,62,49,16,214,237,410,50,2,6,1218,1	Sens(RevPrimer),Sens(RevPrimer),Sens(RevPrimer),AnitSense(ForPrimer),Sens(RevPrimer),Sens(RevPrimer),AnitSense(ForPrimer),AnitSense(ForPrimer),Sens(RevPrimer),AnitSense(ForPrimer),AnitSense(ForPrimer),Sens(RevPrimer),Sens(RevPrimer),Sens(RevPrimer),AnitSense(ForPrimer),Ambiguous,Ambiguous,Ambiguous,Sens(RevPrimer),Ambiguous,Sens(RevPrimer),Ambiguous,Sens(RevPrimer),AnitSense(ForPrimer),Sens(RevPr…	chr11:70202951-70203612	24					4109.59	20408.2	5027.42	10030.9		3333.33						4761.9		1816.53
FADS1	-	17377	687				chr11:61817689-61818244	VIS_38	0.633364	0.717565	1	0.557312	0.0142293	0.188094	0.0358964	0.250849	FADS1	-	17377	687				chr11:61817689-61818244	22							914.077	1543.21		2000							2583.98	7266.12				2577.32
FAM166B	-	2048	0	3,7,48,166,2,5,1,413,1,94,458,1,9,223,83,1282,1,1,241,3477,1,1172,703,726,2,2,1811,2,2424,4	1,74,1484,4672,1,1537,7215,410,8,93,10464,16269,9,223,281,1291,1,1,740,3903,1,1169,1362,1100,1,2,1799,2,2410,72	Sens(RevPrimer),AnitSense(ForPrimer),AnitSense(ForPrimer),AnitSense(ForPrimer),Sens(RevPrimer),AnitSense(ForPrimer),AnitSense(ForPrimer),Sens(RevPrimer),AnitSense(ForPrimer),Sens(RevPrimer),AnitSense(ForPrimer),AnitSense(ForPrimer),Ambiguous,Ambiguous,AnitSense(ForPrimer),AnitSense(ForPrimer),Ambiguous,Ambiguous,AnitSense(ForPrimer),AnitSense(ForPrimer),Ambiguous,Sens(RevPrimer),AnitSense(ForPrim…	chr9:35563519-35564051	VIS_9	0.364497	0.00510918	0.214603	1	1	1	1	0.262971	FAM166B	-	2048	0	3,7,48,166,2,5,1,413,1,94,458,1,9,223,83,1282,1,1,241,3477,1,1172,703,726,2,2,1811,2,2424,4	1,74,1484,4672,1,1537,7215,410,8,93,10464,16269,9,223,281,1291,1,1,740,3903,1,1169,1362,1100,1,2,1799,2,2410,72	Sens(RevPrimer),AnitSense(ForPrimer),AnitSense(ForPrimer),AnitSense(ForPrimer),Sens(RevPrimer),AnitSense(ForPrimer),AnitSense(ForPrimer),Sens(RevPrimer),AnitSense(ForPrimer),Sens(RevPrimer),AnitSense(ForPrimer),AnitSense(ForPrimer),Ambiguous,Ambiguous,AnitSense(ForPrimer),AnitSense(ForPrimer),Ambiguous,Ambiguous,AnitSense(ForPrimer),AnitSense(ForPrimer),Ambiguous,Sens(RevPrimer),AnitSense(ForPrim…	chr9:35563519-35564051	28	11342.2				10958.9		685.558			1666.67						4761.9	10981.9	1816.53		2006.02
FGD4	+	246493	612	3861,1	3850,1	Sens(RevPrimer),Ambiguous	chr12:32398819-32398946	VIS_339	0.0797721		0.492451					0.547619	FGD4	+	246493	612	3861,1	3850,1	Sens(RevPrimer),Ambiguous	chr12:32398819-32398946	2																					18348.7			1176.47
FGF9	+	33426	0				chr13:21685423-21685916	VIS_95	0.364497	0.715211	0.322666	0.272727	0.272727	0.374789	0.0528801	0.0986618	FGF9	+	33426	0				chr13:21685423-21685916	13					6849.32	27210.9	10740.4		5263.16							4761.9	5167.96		13559.3
GNL3L	+	37071	19641	4,10,2	4,10,2	Ambiguous,Ambiguous,Ambiguous	chrX:54586929-54586948	VIS_321	1	0.571357	1	1	1	1	1	1	GNL3L	+	37071	19641	4,10,2	4,10,2	Ambiguous,Ambiguous,Ambiguous	chrX:54586929-54586948	3														3076.92
GOLGA4-AS1	-	2414	0	1,1,697,1	1,1,703,1	Ambiguous,Ambiguous,AnitSense(ForPrimer),Ambiguous	chr3:37242701-37242866	VIS_242	0.0646154	1	0.613482	1	1	1	1	1	GOLGA4-AS1	-	2414	0	1,1,697,1	1,1,703,1	Ambiguous,Ambiguous,AnitSense(ForPrimer),Ambiguous	chr3:37242701-37242866	4											4932.18									1003.01	1019.37			1176.47
GPSM1	+	32063	0				chr9:136350977-136351794	VIS_1	0.0118892	1	0.209183	0.603614	0.603614	0.0578413	0.0640017	0.58375	GPSM1	+	32063	0				chr9:136350977-136351794	33					9589.04	6802.72	10054.8	12345.7	23684.2	5333.33						3174.6	4521.97	2724.8	30508.5
HM13	+	55102	0				chr20:31515665-31515709	VIS_309	0.201026	1	1	1	1	1	1	1	HM13	+	55102	0				chr20:31515665-31515709	3	1890.36																				1529.06
HNRNPF	-	23569	0	3992,2,1	4005,2,2	AnitSense(ForPrimer),Ambiguous,AnitSense(ForPrimer)	chr10:43396538-43396602	VIS_264	0.201026	1	1	1	1	1	1	1	HNRNPF	-	23569	0	3992,2,1	4005,2,2	AnitSense(ForPrimer),Ambiguous,AnitSense(ForPrimer)	chr10:43396538-43396602	3												2072.54								15045.1
IL24	+	6697	1166	1,1701,1	2,1821,1	AnitSense(ForPrimer),AnitSense(ForPrimer),Ambiguous	chr1:206896158-206896277	VIS_273	0.0191453		0.238676					0.543506	IL24	+	6697	1166	1,1701,1	2,1821,1	AnitSense(ForPrimer),AnitSense(ForPrimer),Ambiguous	chr1:206896158-206896277	3																				5015.04				1176.47
IQCH	+	247019	0	8156,4573,7545,5051,2485,3108,2,1883,865,1,20,8221,1221,1198,1,4063,2,100,2	108,4390,44,4808,2490,223,2,1888,863,1,20,822,1230,157,1,6,2,100,2	Sens(RevPrimer),Sens(RevPrimer),Sens(RevPrimer),Sens(RevPrimer),AnitSense(ForPrimer),Sens(RevPrimer),Ambiguous,AnitSense(ForPrimer),Sens(RevPrimer),Ambiguous,Ambiguous,Sens(RevPrimer),AnitSense(ForPrimer),Sens(RevPrimer),Ambiguous,Sens(RevPrimer),Ambiguous,Ambiguous,Ambiguous	chr15:67416605-67417051	VIS_63	0.279822	0.19601	0.0753982	1	0.0142293	0.0686531	0.0358964	1	IQCH	+	247019	0	8156,4573,7545,5051,2485,3108,2,1883,865,1,20,8221,1221,1198,1,4063,2,100,2	108,4390,44,4808,2490,223,2,1888,863,1,20,822,1230,157,1,6,2,100,2	Sens(RevPrimer),Sens(RevPrimer),Sens(RevPrimer),Sens(RevPrimer),AnitSense(ForPrimer),Sens(RevPrimer),Ambiguous,AnitSense(ForPrimer),Sens(RevPrimer),Ambiguous,Ambiguous,Sens(RevPrimer),AnitSense(ForPrimer),Sens(RevPrimer),Ambiguous,Sens(RevPrimer),Ambiguous,Ambiguous,Ambiguous	chr15:67416605-67417051	16					12328.8		457.038	6172.84									6459.95	1816.53
IQSEC1	-	176387	68050	1,2,2,1,1,2,1,1	1,1,2,2,1,2,2,7	Ambiguous,Sens(RevPrimer),Ambiguous,AnitSense(ForPrimer),Ambiguous,Ambiguous,AnitSense(ForPrimer),AnitSense(ForPrimer)	chr3:13141478-13141952	VIS_207		0.0760361	0.238676					0.289899	IQSEC1	-	176387	68050	1,2,2,1,1,2,1,1	1,1,2,2,1,2,2,7	Ambiguous,Sens(RevPrimer),Ambiguous,AnitSense(ForPrimer),Ambiguous,Ambiguous,AnitSense(ForPrimer),AnitSense(ForPrimer)	chr3:13141478-13141952	4
KRAS	-	45684	0				chr12:25245315-25245364	VIS_47	0.374789	0.717565	0.514641	0.557312	0.539243	1	1	0.555181	KRAS	-	45684	0				chr12:25245315-25245364	19			1538.46	14084.5					18421.1			2072.54		12307.7						2006.02			1692.05
LCN15	-	4885	3428	15024,696,2223,112,909,2621,24,2,1	7551,696,2224,112,911,2611,24,1,2	Sens(RevPrimer),Ambiguous,AnitSense(ForPrimer),Ambiguous,AnitSense(ForPrimer),Sens(RevPrimer),Ambiguous,Sens(RevPrimer),AnitSense(ForPrimer)	chr9:136767945-136768496	VIS_137	0.28547	0.113011	0.0346288	1	1	0.340055	1	0.419964	LCN15	-	4885	3428	15024,696,2223,112,909,2621,24,2,1	7551,696,2224,112,911,2611,24,1,2	Sens(RevPrimer),Ambiguous,AnitSense(ForPrimer),Ambiguous,AnitSense(ForPrimer),Sens(RevPrimer),Ambiguous,Sens(RevPrimer),AnitSense(ForPrimer)	chr9:136767945-136768496	8					4794.52	6802.72		2314.82		666.667
LGALS2	-	9840	9812				chr22:37589898-37589970	VIS_374	0.0797721		0.492451					0.547619	LGALS2	-	9840	9812				chr22:37589898-37589970	2																				16048.1				2352.94
LINC00486	+	101251	0	1,1,14,4,16,1,11,2,1,1,1,1,1,1,1,1,1	2,2,1,3,3,3,2,1,1,1,1,4,1,1,1,2,1	AnitSense(ForPrimer),AnitSense(ForPrimer),Sens(RevPrimer),Sens(RevPrimer),Sens(RevPrimer),AnitSense(ForPrimer),Sens(RevPrimer),Sens(RevPrimer),Ambiguous,Ambiguous,Ambiguous,AnitSense(ForPrimer),Ambiguous,Ambiguous,Ambiguous,AnitSense(ForPrimer),Ambiguous	chr2:32916212-32916630	VIS_62	1	0.369565	0.672861	0.124562	0.0208922	0.287023	0.0251669	0.05928	LINC00486	+	101251	0	1,1,14,4,16,1,11,2,1,1,1,1,1,1,1,1,1	2,2,1,3,3,3,2,1,1,1,1,4,1,1,1,2,1	AnitSense(ForPrimer),AnitSense(ForPrimer),Sens(RevPrimer),Sens(RevPrimer),Sens(RevPrimer),AnitSense(ForPrimer),Sens(RevPrimer),Sens(RevPrimer),Ambiguous,Ambiguous,Ambiguous,AnitSense(ForPrimer),Ambiguous,Ambiguous,Ambiguous,AnitSense(ForPrimer),Ambiguous	chr2:32916212-32916630	16										1333.33							1291.99
LINC00513	+	76949	0				chr7:130904534-130904601	VIS_188	0.135786	0.491979	1	1	1	1	0.491979	1	LINC00513	+	76949	0				chr7:130904534-130904601	5	8034.03											2072.54									2038.74			2352.94
LINC00536	-	374549	113095				chr8:115837129-115837416	VIS_296	0.0797721	0.441176	0.238676					0.543506	LINC00536	-	374549	113095				chr8:115837129-115837416	3																				2006.02
LINC00578	+	325453	0				chr3:177529121-177529684	VIS_27	0.0681328	1	0.515925	1	1	0.190435	0.299818	0.77654	LINC00578	+	325453	0				chr3:177529121-177529684	24							54159.1	66358	23684.2	17333.3						43650.8	5167.96	8174.39
LINC00910	-	49572	0	4,10	4,10	Ambiguous,Ambiguous	chr17:43345483-43345502	VIS_418					0.173913	0.269231	0.187166	0.547619	LINC00910	-	49572	0	4,10	4,10	Ambiguous,Ambiguous	chr17:43345483-43345502	2
LINC01093	-	6584	0	925,1,1,2329	925,9448,1,2360	Ambiguous,AnitSense(ForPrimer),Ambiguous,AnitSense(ForPrimer)	chr4:184897996-184898181	VIS_244	0.558291	0.491979	1	1	1	1	0.491979	0.594228	LINC01093	-	6584	0	925,1,1,2329	925,9448,1,2360	Ambiguous,AnitSense(ForPrimer),Ambiguous,AnitSense(ForPrimer)	chr4:184897996-184898181	4	945.18																5167.96				10193.7
LINC02303	-	9681	5024				chr14:45701197-45701248	VIS_354	0.0797721		0.492451					0.547619	LINC02303	-	9681	5024				chr14:45701197-45701248	2																				1504.52
LINC02324	-	25171	539	540,1,5897,4	1250,1,2,4	AnitSense(ForPrimer),Ambiguous,Sens(RevPrimer),Ambiguous	chr14:65222981-65223173	VIS_232	0.558291	0.491979	1	1	1	1	0.491979	0.594228	LINC02324	-	25171	539	540,1,5897,4	1250,1,2,4	AnitSense(ForPrimer),Ambiguous,Sens(RevPrimer),Ambiguous	chr14:65222981-65223173	4	19848.8										2466.09									4012.04
LINC02429	+	62676	0				chr4:59032601-59032687	VIS_152	0.144515	0.237968	1	1	1	0.539615	0.237968	0.675353	LINC02429	+	62676	0				chr4:59032601-59032687	7	1417.77										4932.19	2072.54								2006.02	2038.74			2352.94
LINC02940	-	64244	0				chr21:39055258-39055293	VIS_204	0.0039886	1	0.113741					0.289899	LINC02940	-	64244	0				chr21:39055258-39055293	4																					8154.94			2352.94
LRRC36	+	58390	0				chr16:67342431-67342500	VIS_202	0.0039886	0.187166	0.113741	1	1	1	1	0.289899	LRRC36	+	58390	0				chr16:67342431-67342500	4																				2006.02	1019.37			15882.4
LSM12	-	32344	3552	2,2	2,2	Ambiguous,Ambiguous	chr17:44030757-44030776	VIS_361			0.492451					0.547619	LSM12	-	32344	3552	2,2	2,2	Ambiguous,Ambiguous	chr17:44030757-44030776	2
M1AP	-	90448	0				chr2:74562066-74562164	VIS_239	0.0646154	1	0.613482	1	1	1	1	1	M1AP	-	90448	0				chr2:74562066-74562164	4											1233.05										2038.74
METRNL	+	15514	0	4,2,24,4,8,10,2,4,8,4	4,2,24,4,8,10,2,4,8,4	Ambiguous,Ambiguous,Ambiguous,Ambiguous,Ambiguous,Ambiguous,Ambiguous,Ambiguous,Ambiguous,Ambiguous	chr17:83093864-83093884	VIS_135	1	0.299422	0.613482	0.324111	0.324111	0.473846	0.299422	0.246819	METRNL	+	15514	0	4,2,24,4,8,10,2,4,8,4	4,2,24,4,8,10,2,4,8,4	Ambiguous,Ambiguous,Ambiguous,Ambiguous,Ambiguous,Ambiguous,Ambiguous,Ambiguous,Ambiguous,Ambiguous	chr17:83093864-83093884	8												2072.54
MGAM	+	110869	0				chr7:142009942-142010038	VIS_314	0.201026	1	1	1	1	1	1	1	MGAM	+	110869	0				chr7:142009942-142010038	3				2816.9																			3384.09
MGAT4B	-	9257	1002	90,2	94,2	AnitSense(ForPrimer),Ambiguous	chr5:179807867-179807943	VIS_388	0.0797721		0.492451					0.547619	MGAT4B	-	9257	1002	90,2	94,2	AnitSense(ForPrimer),Ambiguous	chr5:179807867-179807943	2																				2006.02				2352.94
MICAL2	+	153196	0	336676	337675	AnitSense(ForPrimer),Sens(RevPrimer)	chr11:12249896-12250178	VIS_337		0.187166	0.492451					0.547619	MICAL2	+	153196	0	336676	337675	AnitSense(ForPrimer),Sens(RevPrimer)	chr11:12249896-12250178	2
MIPEP	-	159212	0	1116,613,46	1120,615,46	AnitSense(ForPrimer),AnitSense(ForPrimer),Ambiguous	chr13:23755040-23755448	VIS_282		0.0760361	0.238676					0.543506	MIPEP	-	159212	0	1116,613,46	1120,615,46	AnitSense(ForPrimer),AnitSense(ForPrimer),Ambiguous	chr13:23755040-23755448	3
MIR6085	+	110	16781				chr15:62326168-62326248	VIS_235	0.0646154	1	0.613482	1	1	1	1	1	MIR6085	+	110	16781				chr15:62326168-62326248	4												2072.54								1003.01	13251.8
MIR6088	+	51	13250				chr19:45449953-45450066	VIS_178	0.615905	0.237968	0.643996	1	1	0.539615	0.237968	0.320523	MIR6088	+	51	13250				chr19:45449953-45450066	5	945.18										16029.5	1036.27								1003.01
MIR646HG	+	515319	34001	16,20,4,12,16,2,6	16,20,4,12,16,2,6	Ambiguous,Ambiguous,Ambiguous,Ambiguous,Ambiguous,Ambiguous,Ambiguous	chr20:60687784-60687804	VIS_181	1	0.299422	0.613482	1	1	1	1	0.655477	MIR646HG	+	515319	34001	16,20,4,12,16,2,6	16,20,4,12,16,2,6	Ambiguous,Ambiguous,Ambiguous,Ambiguous,Ambiguous,Ambiguous,Ambiguous	chr20:60687784-60687804	5																		1816.53
MKLN1-AS	-	18505	0	8,4,8,6,4,4,4,6	8,4,8,6,4,4,4,6	Ambiguous,Ambiguous,Ambiguous,Ambiguous,Ambiguous,Ambiguous,Ambiguous,Ambiguous	chr7:131313320-131313341	VIS_170	0.512821	1	1	1	0.324111	0.166923	0.299422	0.652164	MKLN1-AS	-	18505	0	8,4,8,6,4,4,4,6	8,4,8,6,4,4,4,6	Ambiguous,Ambiguous,Ambiguous,Ambiguous,Ambiguous,Ambiguous,Ambiguous,Ambiguous	chr7:131313320-131313341	6												2072.54
MMRN2	-	22076	0	1129,6710,3969,1540,351,4,6803	1134,6706,3969,88,350,1,3545	AnitSense(ForPrimer),Sens(RevPrimer),Ambiguous,Sens(RevPrimer),Sens(RevPrimer),Sens(RevPrimer),Sens(RevPrimer)	chr10:86948469-86948828	VIS_141	1	0.237968	0.312856	1	1	0.587534	1	0.675353	MMRN2	-	22076	0	1129,6710,3969,1540,351,4,6803	1134,6706,3969,88,350,1,3545	AnitSense(ForPrimer),Sens(RevPrimer),Ambiguous,Sens(RevPrimer),Sens(RevPrimer),Sens(RevPrimer),Sens(RevPrimer)	chr10:86948469-86948828	7							13025.6										3875.97	6357.86
MNT	-	16988	0	1466,2556,3610,127,5279,2210,20,35,6102,1085,367,36	1355,1288,306,64,18,2,21,37,6129,1085,365,34	Sens(RevPrimer),Sens(RevPrimer),Sens(RevPrimer),Sens(RevPrimer),Sens(RevPrimer),Sens(RevPrimer),AnitSense(ForPrimer),AnitSense(ForPrimer),AnitSense(ForPrimer),Ambiguous,Sens(RevPrimer),Sens(RevPrimer)	chr17:2397328-2397769	VIS_101	0.532308	0.0679644	0.304903	1	1	0.539615	0.612839	0.732004	MNT	-	16988	0	1466,2556,3610,127,5279,2210,20,35,6102,1085,367,36	1355,1288,306,64,18,2,21,37,6129,1085,365,34	Sens(RevPrimer),Sens(RevPrimer),Sens(RevPrimer),Sens(RevPrimer),Sens(RevPrimer),Sens(RevPrimer),AnitSense(ForPrimer),AnitSense(ForPrimer),AnitSense(ForPrimer),Ambiguous,Sens(RevPrimer),Sens(RevPrimer)	chr17:2397328-2397769	12	1890.36											9326.42			2000
MRPL35P2	-	511	0	389,2231,1,1,2	390,2232,1,1,2	AnitSense(ForPrimer),AnitSense(ForPrimer),Ambiguous,Ambiguous,Ambiguous	chr10:63634451-63634900	VIS_332		0.187166	0.492451					0.547619	MRPL35P2	-	511	0	389,2231,1,1,2	390,2232,1,1,2	AnitSense(ForPrimer),AnitSense(ForPrimer),Ambiguous,Ambiguous,Ambiguous	chr10:63634451-63634900	2
NDUFS4	+	122700	0	21831,9,22958,44423,22969,20626,37487,44103,6046,16404,1818,7647,44117,4115,1,2,2,943,6,2,2,7,2,1,3829,1979,1301,4307,1542,1	1,2,2,100,81,2,1,2,371,49,37,58,9765,278,1,1,1,951,1,2,1,1,1,1,41,63,1,22,1,1	Sens(RevPrimer),Sens(RevPrimer),Sens(RevPrimer),Sens(RevPrimer),Sens(RevPrimer),Sens(RevPrimer),Sens(RevPrimer),Sens(RevPrimer),Sens(RevPrimer),Sens(RevPrimer),Sens(RevPrimer),Sens(RevPrimer),Sens(RevPrimer),Sens(RevPrimer),Ambiguous,Sens(RevPrimer),Sens(RevPrimer),AnitSense(ForPrimer),Sens(RevPrimer),Ambiguous,Sens(RevPrimer),Sens(RevPrimer),Sens(RevPrimer),Ambiguous,Sens(RevPrimer),Sens(RevPrim…	chr5:53663244-53663864	VIS_21	0.0607128	0.728237	0.192479	1	0.31677	0.665217	0.490529	1	NDUFS4	+	122700	0	21831,9,22958,44423,22969,20626,37487,44103,6046,16404,1818,7647,44117,4115,1,2,2,943,6,2,2,7,2,1,3829,1979,1301,4307,1542,1	1,2,2,100,81,2,1,2,371,49,37,58,9765,278,1,1,1,951,1,2,1,1,1,1,41,63,1,22,1,1	Sens(RevPrimer),Sens(RevPrimer),Sens(RevPrimer),Sens(RevPrimer),Sens(RevPrimer),Sens(RevPrimer),Sens(RevPrimer),Sens(RevPrimer),Sens(RevPrimer),Sens(RevPrimer),Sens(RevPrimer),Sens(RevPrimer),Sens(RevPrimer),Sens(RevPrimer),Ambiguous,Sens(RevPrimer),Sens(RevPrimer),AnitSense(ForPrimer),Sens(RevPrimer),Ambiguous,Sens(RevPrimer),Sens(RevPrimer),Sens(RevPrimer),Ambiguous,Sens(RevPrimer),Sens(RevPrim…	chr5:53663244-53663864	24							18738.6	43209.9	23684.2	31333.3		1036.27				39682.5	2583.98	5449.59
NDUFV2	+	31643	0				chr18:9102341-9102883	VIS_48	0.135786	1	0.468181	0.588933	0.588933	0.661344	0.48365	1	NDUFV2	+	31643	0				chr18:9102341-9102883	19						10204.1	457.038	12345.7	26315.8	13333.3								908.265
NHS	+	360795	0				chrX:17608017-17608091	VIS_257	0.558291	0.491979	1	1	1	1	0.491979	0.594228	NHS	+	360795	0				chrX:17608017-17608091	4			1538.46											3076.92									3384.09
NPEPPS	+	92169	8762	1449,1,1	1465,1,1	AnitSense(ForPrimer),Ambiguous,Ambiguous	chr17:47522205-47522346	VIS_285	0.0191453		0.238676					0.543506	NPEPPS	+	92169	8762	1449,1,1	1465,1,1	AnitSense(ForPrimer),Ambiguous,Ambiguous	chr17:47522205-47522346	3																				1003.01	1019.37
NPNT	+	76201	0				chr4:105907553-105908094	VIS_51	0.279822	0.28827	1	1	0.557312	1	0.717565	0.555181	NPNT	+	76201	0				chr4:105907553-105908094	19					23287.7	18707.5	914.077									3174.6	3875.97
NXPH1	+	319353	0				chr7:8647060-8647084	VIS_153	0.512821	1	1	1	0.324111	0.0468227	0.145787	0.404814	NXPH1	+	319353	0				chr7:8647060-8647084	7												2072.54
OR9K1P	+	5556	0	2,11,2,1,2,2,1,3,2,1,2,2,1,2,1,2,1,2,2,2,1,2,1,1,2,1,2,2,2,4,1	1,1,2,1,1,2,1,1,2,1,2,2,1,1,1,2,1,2,2,2,1,1,1,1,1,1,1,2,2,4,1	Sens(RevPrimer),Sens(RevPrimer),Ambiguous,Ambiguous,Sens(RevPrimer),Ambiguous,Ambiguous,Sens(RevPrimer),Ambiguous,Ambiguous,Ambiguous,Ambiguous,Ambiguous,Sens(RevPrimer),Ambiguous,Ambiguous,Ambiguous,Ambiguous,Ambiguous,Ambiguous,Ambiguous,Sens(RevPrimer),Ambiguous,Ambiguous,Sens(RevPrimer),Ambiguous,Sens(RevPrimer),Ambiguous,Ambiguous,Ambiguous,Ambiguous	chr12:55113681-55114570	VIS_97	1	0.299422	0.613482	0.00869565	0.324111	0.0104287	0.00418766	0.0452389	OR9K1P	+	5556	0	2,11,2,1,2,2,1,3,2,1,2,2,1,2,1,2,1,2,2,2,1,2,1,1,2,1,2,2,2,4,1	1,1,2,1,1,2,1,1,2,1,2,2,1,1,1,2,1,2,2,2,1,1,1,1,1,1,1,2,2,4,1	Sens(RevPrimer),Sens(RevPrimer),Ambiguous,Ambiguous,Sens(RevPrimer),Ambiguous,Ambiguous,Sens(RevPrimer),Ambiguous,Ambiguous,Ambiguous,Ambiguous,Ambiguous,Sens(RevPrimer),Ambiguous,Ambiguous,Ambiguous,Ambiguous,Ambiguous,Ambiguous,Ambiguous,Sens(RevPrimer),Ambiguous,Ambiguous,Sens(RevPrimer),Ambiguous,Sens(RevPrimer),Ambiguous,Ambiguous,Ambiguous,Ambiguous	chr12:55113681-55114570	12									5263.16
P4HA1	-	89650	0	29,3,2,3,199,47,193,117,204,2077,6,171,236,1727,1,1,37,1,1,789,1,2,2,1,2,1	17382,29879,10385,9295,27837,12971,9490,4674,2378,17168,1449,2708,465,6657,2,1,5985,1257,1,2788,3,2,2,2,1,2	AnitSense(ForPrimer),AnitSense(ForPrimer),AnitSense(ForPrimer),AnitSense(ForPrimer),AnitSense(ForPrimer),AnitSense(ForPrimer),AnitSense(ForPrimer),AnitSense(ForPrimer),AnitSense(ForPrimer),AnitSense(ForPrimer),AnitSense(ForPrimer),AnitSense(ForPrimer),AnitSense(ForPrimer),AnitSense(ForPrimer),AnitSense(ForPrimer),Ambiguous,AnitSense(ForPrimer),AnitSense(ForPrimer),Ambiguous,AnitSense(ForPrimer),A…	chr10:73096041-73096629	VIS_53	0.135786	1	0.468181	0.588933	0.588933	0.36917	0.296004	1	P4HA1	-	89650	0	29,3,2,3,199,47,193,117,204,2077,6,171,236,1727,1,1,37,1,1,789,1,2,2,1,2,1	17382,29879,10385,9295,27837,12971,9490,4674,2378,17168,1449,2708,465,6657,2,1,5985,1257,1,2788,3,2,2,2,1,2	AnitSense(ForPrimer),AnitSense(ForPrimer),AnitSense(ForPrimer),AnitSense(ForPrimer),AnitSense(ForPrimer),AnitSense(ForPrimer),AnitSense(ForPrimer),AnitSense(ForPrimer),AnitSense(ForPrimer),AnitSense(ForPrimer),AnitSense(ForPrimer),AnitSense(ForPrimer),AnitSense(ForPrimer),AnitSense(ForPrimer),AnitSense(ForPrimer),Ambiguous,AnitSense(ForPrimer),AnitSense(ForPrimer),Ambiguous,AnitSense(ForPrimer),A…	chr10:73096041-73096629	19							15082.3	16975.3	36842.1	16333.4						26984.1		2724.8
PABPC4	-	15975	0	142,23,221,73,213,52,1,500,400,12,2,4,8	139,23,1094,72,216,278,1,505,400,3765,2,4,8	Sens(RevPrimer),Ambiguous,AnitSense(ForPrimer),Sens(RevPrimer),AnitSense(ForPrimer),AnitSense(ForPrimer),Ambiguous,AnitSense(ForPrimer),Ambiguous,AnitSense(ForPrimer),Ambiguous,Ambiguous,Ambiguous	chr1:39575234-39575675	VIS_91	0.0681328	1	0.322666	0.272727	0.272727	0.374789	0.0528801	0.0986618	PABPC4	-	15975	0	142,23,221,73,213,52,1,500,400,12,2,4,8	139,23,1094,72,216,278,1,505,400,3765,2,4,8	Sens(RevPrimer),Ambiguous,AnitSense(ForPrimer),Sens(RevPrimer),AnitSense(ForPrimer),AnitSense(ForPrimer),Ambiguous,AnitSense(ForPrimer),Ambiguous,AnitSense(ForPrimer),Ambiguous,Ambiguous,Ambiguous	chr1:39575234-39575675	13					3424.66	5102.04	3656.31					4145.08			6000	1587.3		1816.53
PAM	+	274412	0	2560,2	2558,2	Sens(RevPrimer),Ambiguous	chr5:103013624-103013661	VIS_381	0.0797721		0.492451					0.547619	PAM	+	274412	0	2560,2	2558,2	Sens(RevPrimer),Ambiguous	chr5:103013624-103013661	2																					8664.62
PDE6A	-	86841	0				chr5:149870870-149870988	VIS_291	0.0191453		0.238676					0.543506	PDE6A	-	86841	0				chr5:149870870-149870988	3																					1529.06
PDLIM3	-	34848	0	520,1	525,1	AnitSense(ForPrimer),Ambiguous	chr4:185508937-185509068	VIS_378	0.0797721		0.492451					0.547619	PDLIM3	-	34848	0	520,1	525,1	AnitSense(ForPrimer),Ambiguous	chr4:185508937-185509068	2																					6116.21			1176.47
PELATON	+	19403	12802	3986,569,1	3984,568,1	Sens(RevPrimer),Sens(RevPrimer),Ambiguous	chr20:50246077-50246217	VIS_289		0.187166	0.492451		0.173913	1	0.441176	0.543506	PELATON	+	19403	12802	3986,569,1	3984,568,1	Sens(RevPrimer),Sens(RevPrimer),Ambiguous	chr20:50246077-50246217	3
PGAP3	-	16936	0				chr17:39687524-39687597	VIS_360	0.0797721		0.492451					0.547619	PGAP3	-	16936	0				chr17:39687524-39687597	2																					17329.2
PHACTR4	+	130625	0	7057,1234,671,831,2,396,1	1,84,337,68,1,395,1	Sens(RevPrimer),Sens(RevPrimer),Sens(RevPrimer),Sens(RevPrimer),Sens(RevPrimer),Sens(RevPrimer),Ambiguous	chr1:28370241-28370669	VIS_139	1	0.369565	0.427507	1	1	1	0.491979	1	PHACTR4	+	130625	0	7057,1234,671,831,2,396,1	1,84,337,68,1,395,1	Sens(RevPrimer),Sens(RevPrimer),Sens(RevPrimer),Sens(RevPrimer),Sens(RevPrimer),Sens(RevPrimer),Ambiguous	chr1:28370241-28370669	7						3401.36						8808.29												1176.47
PKIB	+	115969	0	484,76	484,75	Ambiguous,Sens(RevPrimer)	chr6:122652050-122652246	VIS_393		0.187166	0.492451					0.547619	PKIB	+	115969	0	484,76	484,75	Ambiguous,Sens(RevPrimer)	chr6:122652050-122652246	2
PRDM9	+	20485	0	2,2	2,2	Ambiguous,Ambiguous	chr5:23513677-23513735	VIS_421					0.173913	0.269231	0.187166	0.547619	PRDM9	+	20485	0	2,2	2,2	Ambiguous,Ambiguous	chr5:23513677-23513735	2
PTK2	-	343383	0				chr8:140710217-140710326	VIS_300	0.0191453		0.238676					0.543506	PTK2	-	343383	0				chr8:140710217-140710326	3																				2006.02				2352.94
PTPRN2	-	1048768	0	2,1,2,1,1,1,1,2,2,1,1,1,1,1,1,1,1,1,1,1,1,1,1,1,2,2	1,2,3,2,1,1,540,18,1,2,1,2,9,1,3,1,2,1,1,2,2,2,4,2,4,2	Sens(RevPrimer),AnitSense(ForPrimer),AnitSense(ForPrimer),AnitSense(ForPrimer),Ambiguous,Ambiguous,AnitSense(ForPrimer),AnitSense(ForPrimer),Sens(RevPrimer),AnitSense(ForPrimer),Ambiguous,AnitSense(ForPrimer),AnitSense(ForPrimer),Ambiguous,AnitSense(ForPrimer),Ambiguous,AnitSense(ForPrimer),Ambiguous,Ambiguous,AnitSense(ForPrimer),AnitSense(ForPrimer),AnitSense(ForPrimer),AnitSense(ForPrimer),Ani…	chr7:158367255-158368344	VIS_81	0.633364	0.113011	0.681949	0.270469	0.270469	1	0.462029	1	PTPRN2	-	1048768	0	2,1,2,1,1,1,1,2,2,1,1,1,1,1,1,1,1,1,1,1,1,1,1,1,2,2	1,2,3,2,1,1,540,18,1,2,1,2,9,1,3,1,2,1,1,2,2,2,4,2,4,2	Sens(RevPrimer),AnitSense(ForPrimer),AnitSense(ForPrimer),AnitSense(ForPrimer),Ambiguous,Ambiguous,AnitSense(ForPrimer),AnitSense(ForPrimer),Sens(RevPrimer),AnitSense(ForPrimer),Ambiguous,AnitSense(ForPrimer),AnitSense(ForPrimer),Ambiguous,AnitSense(ForPrimer),Ambiguous,AnitSense(ForPrimer),Ambiguous,Ambiguous,AnitSense(ForPrimer),AnitSense(ForPrimer),AnitSense(ForPrimer),AnitSense(ForPrimer),Ani…	chr7:158367255-158368344	13							1142.6			666.667	1849.57			2307.69							1529.06
PZP	-	59556	0				chr12:9181540-9181606	VIS_346	0.0797721		0.492451					0.547619	PZP	-	59556	0				chr12:9181540-9181606	2																				8024.07				1764.7
R3HDM2-DT	+	2820	0	3634,2,2,1	3645,2,2,1	AnitSense(ForPrimer),Ambiguous,Ambiguous,Ambiguous	chr12:57431447-57431525	VIS_222									R3HDM2-DT	+	2820	0	3634,2,2,1	3645,2,2,1	AnitSense(ForPrimer),Ambiguous,Ambiguous,Ambiguous	chr12:57431447-57431525	4												2072.54								1003.01
RAB11FIP3	+	97363	0	1,2	3146,2	AnitSense(ForPrimer),Ambiguous	chr16:451961-452086	VIS_357	0.0797721		0.492451					0.547619	RAB11FIP3	+	97363	0	1,2	3146,2	AnitSense(ForPrimer),Ambiguous	chr16:451961-452086	2																							11844.3
RAB18	+	37936	461	624,1	640,1	AnitSense(ForPrimer),Ambiguous	chr10:27503661-27503843	VIS_328	0.0797721		0.492451					0.547619	RAB18	+	37936	461	624,1	640,1	AnitSense(ForPrimer),Ambiguous	chr10:27503661-27503843	2																				8024.07				1176.47
RABEP1	+	104057	12630	6,2	6,2	Ambiguous,Ambiguous	chr17:5269634-5269654	VIS_365		0.187166	0.492451					0.547619	RABEP1	+	104057	12630	6,2	6,2	Ambiguous,Ambiguous	chr17:5269634-5269654	2
RAI1	+	129996	0	17882,2,5,2,5,2	18,2,1802,2,6,2	Sens(RevPrimer),Ambiguous,AnitSense(ForPrimer),Ambiguous,AnitSense(ForPrimer),Ambiguous	chr17:17725407-17725646	VIS_169	0.0441269	0.491979	0.672861	1	1	1	0.491979	1	RAI1	+	129996	0	17882,2,5,2,5,2	18,2,1802,2,6,2	Sens(RevPrimer),Ambiguous,AnitSense(ForPrimer),Ambiguous,AnitSense(ForPrimer),Ambiguous	chr17:17725407-17725646	6	18903.6										2466.09									3009.03	1529.06			2352.94
RAPGEFL1	+	18181	0				chr17:40191381-40191400	VIS_411					0.173913	0.269231	0.187166	0.547619	RAPGEFL1	+	18181	0				chr17:40191381-40191400	2
RCL1	+	68123	0	55299,23115,24324,8142,1,3,1,9834,288,2027,11001,16288,3,1,3083,20,4,1,7502,1,10458,1,141,2,8224,6922,5,1,578,1,1,1,1	324,95,1,904,1,1,1,2716,1,34,182,14,1,1,540,22,2,1,18,1,70,1,146,1,2213,44,2,1,577,1,1,1,1	Sens(RevPrimer),Sens(RevPrimer),Sens(RevPrimer),Sens(RevPrimer),Ambiguous,Sens(RevPrimer),Ambiguous,Sens(RevPrimer),Sens(RevPrimer),Sens(RevPrimer),Sens(RevPrimer),Sens(RevPrimer),Sens(RevPrimer),Ambiguous,Sens(RevPrimer),AnitSense(ForPrimer),Sens(RevPrimer),Ambiguous,Sens(RevPrimer),Ambiguous,Sens(RevPrimer),Ambiguous,AnitSense(ForPrimer),Sens(RevPrimer),Sens(RevPrimer),Sens(RevPrimer),Sens(RevP…	chr9:4839038-4840099	VIS_11	0.0681328	1	0.515925	1	0.0372671	0.190435	0.0454386	0.406662	RCL1	+	68123	0	55299,23115,24324,8142,1,3,1,9834,288,2027,11001,16288,3,1,3083,20,4,1,7502,1,10458,1,141,2,8224,6922,5,1,578,1,1,1,1	324,95,1,904,1,1,1,2716,1,34,182,14,1,1,540,22,2,1,18,1,70,1,146,1,2213,44,2,1,577,1,1,1,1	Sens(RevPrimer),Sens(RevPrimer),Sens(RevPrimer),Sens(RevPrimer),Ambiguous,Sens(RevPrimer),Ambiguous,Sens(RevPrimer),Sens(RevPrimer),Sens(RevPrimer),Sens(RevPrimer),Sens(RevPrimer),Sens(RevPrimer),Ambiguous,Sens(RevPrimer),AnitSense(ForPrimer),Sens(RevPrimer),Ambiguous,Sens(RevPrimer),Ambiguous,Sens(RevPrimer),Ambiguous,AnitSense(ForPrimer),Sens(RevPrimer),Sens(RevPrimer),Sens(RevPrimer),Sens(RevP…	chr9:4839038-4840099	26						8503.41	914.077	1543.21	2631.58								54909.6	40417.8	94915.3
RERG	-	113635	0	2604,519,3065,1	2587,518,3062,2	Sens(RevPrimer),Sens(RevPrimer),Sens(RevPrimer),AnitSense(ForPrimer)	chr12:15153067-15153313	VIS_219	1	1	1	1	1	0.166923	0.571357	1	RERG	-	113635	0	2604,519,3065,1	2587,518,3062,2	Sens(RevPrimer),Sens(RevPrimer),Sens(RevPrimer),AnitSense(ForPrimer)	chr12:15153067-15153313	4																		4541.33
RFC4	-	16583	94				chr3:186806575-186807056	VIS_375		0.187166	0.492451	1	1	1	1	0.547619	RFC4	-	16583	94				chr3:186806575-186807056	2
RN7SL170P	+	295	2264				chr20:56690958-56691021	VIS_311	0.201026	1	1					1	RN7SL170P	+	295	2264				chr20:56690958-56691021	3				2816.9																			3384.09
RNA5SP188	-	129	46590				chr5:102084322-102084417	VIS_247	0.0646154	1	0.613482	1	1	1	1	1	RNA5SP188	-	129	46590				chr5:102084322-102084417	4												2072.54								2006.02	12742.1
RNA5SP293	-	113	2245	2,4	2,4	Ambiguous,Ambiguous	chr9:107916602-107916621	VIS_398		0.187166	0.492451					0.547619	RNA5SP293	-	113	2245	2,4	2,4	Ambiguous,Ambiguous	chr9:107916602-107916621	2
RNASE4	+	16657	0	7309,1,2,1	7326,2,2,1	AnitSense(ForPrimer),AnitSense(ForPrimer),Ambiguous,Ambiguous	chr14:20688078-20688141	VIS_228	0.0646154	1	0.613482	1	1	1	1	1	RNASE4	+	16657	0	7309,1,2,1	7326,2,2,1	AnitSense(ForPrimer),AnitSense(ForPrimer),Ambiguous,Ambiguous	chr14:20688078-20688141	4	945.18																			1504.52				2352.94
RPA2P2	-	796	324706	2,10	2,10	Ambiguous,Ambiguous	chr10:81462040-81462059	VIS_333		0.187166	0.492451					0.547619	RPA2P2	-	796	324706	2,10	2,10	Ambiguous,Ambiguous	chr10:81462040-81462059	2
RPL13AP13	+	616	4744	1,1,1,1,1,1,1,1,1,1,5,1,2,4,1,1	1,2,2,1,2,1,1,1,1,1,4,2,2,2,1,1	Ambiguous,AnitSense(ForPrimer),AnitSense(ForPrimer),Ambiguous,AnitSense(ForPrimer),Ambiguous,Ambiguous,Ambiguous,Ambiguous,Ambiguous,Sens(RevPrimer),AnitSense(ForPrimer),Ambiguous,Sens(RevPrimer),Ambiguous,Ambiguous	chr5:53201377-53201817	VIS_136	1	0.571357	1	0.324111	0.324111	0.0468227	0.06632	0.246819	RPL13AP13	+	616	4744	1,1,1,1,1,1,1,1,1,1,5,1,2,4,1,1	1,2,2,1,2,1,1,1,1,1,4,2,2,2,1,1	Ambiguous,AnitSense(ForPrimer),AnitSense(ForPrimer),Ambiguous,AnitSense(ForPrimer),Ambiguous,Ambiguous,Ambiguous,Ambiguous,Ambiguous,Sens(RevPrimer),AnitSense(ForPrimer),Ambiguous,Sens(RevPrimer),Ambiguous,Ambiguous	chr5:53201377-53201817	8									2631.58
RPS14P7	+	448	201366	34894,40319,15089,27503,57238,42853,39582,48727,46399,12,9635,26097,45548,23361,4604,4043,18547,7566,5458,3559,17003,41880,9543,5039,6910,3429,1,2,1,1,1,4,2,1,3,1,2,2,1,4,12,4,2,4,2,2212,3,4,2,6,4,4,8,16,1,2,1,1	42803,1,3,3,19,4,11,20,19,3,292,33,1,1,378,2,24,10,73,3,8,1,14,8,1,1,2,1,1,1,1,1,1,1,1,1,2,2,2,1,1,4,1,1,2,18,1,1,2,1,4,6,1,23,1,2,1,1	AnitSense(ForPrimer),Sens(RevPrimer),Sens(RevPrimer),Sens(RevPrimer),Sens(RevPrimer),Sens(RevPrimer),Sens(RevPrimer),Sens(RevPrimer),Sens(RevPrimer),Sens(RevPrimer),Sens(RevPrimer),Sens(RevPrimer),Sens(RevPrimer),Sens(RevPrimer),Sens(RevPrimer),Sens(RevPrimer),Sens(RevPrimer),Sens(RevPrimer),Sens(RevPrimer),Sens(RevPrimer),Sens(RevPrimer),Sens(RevPrimer),Sens(RevPrimer),Sens(RevPrimer),Sens(RevPr…	chr4:161020234-161020837	VIS_44	0.0607128	0.128486	0.0258318	1	0.31677	0.378261	0.185391	0.574655	RPS14P7	+	448	201366	34894,40319,15089,27503,57238,42853,39582,48727,46399,12,9635,26097,45548,23361,4604,4043,18547,7566,5458,3559,17003,41880,9543,5039,6910,3429,1,2,1,1,1,4,2,1,3,1,2,2,1,4,12,4,2,4,2,2212,3,4,2,6,4,4,8,16,1,2,1,1	42803,1,3,3,19,4,11,20,19,3,292,33,1,1,378,2,24,10,73,3,8,1,14,8,1,1,2,1,1,1,1,1,1,1,1,1,2,2,2,1,1,4,1,1,2,18,1,1,2,1,4,6,1,23,1,2,1,1	AnitSense(ForPrimer),Sens(RevPrimer),Sens(RevPrimer),Sens(RevPrimer),Sens(RevPrimer),Sens(RevPrimer),Sens(RevPrimer),Sens(RevPrimer),Sens(RevPrimer),Sens(RevPrimer),Sens(RevPrimer),Sens(RevPrimer),Sens(RevPrimer),Sens(RevPrimer),Sens(RevPrimer),Sens(RevPrimer),Sens(RevPrimer),Sens(RevPrimer),Sens(RevPrimer),Sens(RevPrimer),Sens(RevPrimer),Sens(RevPrimer),Sens(RevPrimer),Sens(RevPrimer),Sens(RevPr…	chr4:161020234-161020837	21		2844.95					4113.35	3086.42		2000					2000	3174.6	3875.97	5449.59
RPSAP57	+	832	21044	714,1191,4	49,1024,4	Sens(RevPrimer),Sens(RevPrimer),Ambiguous	chr18:54766624-54767000	VIS_287		0.0760361	0.238676					0.543506	RPSAP57	+	832	21044	714,1191,4	49,1024,4	Sens(RevPrimer),Sens(RevPrimer),Ambiguous	chr18:54766624-54767000	3
RREB1	+	144020	0	12604,2	12629,3	AnitSense(ForPrimer),AnitSense(ForPrimer)	chr6:7235608-7235689	VIS_395	0.0797721		0.492451					0.547619	RREB1	+	144020	0	12604,2	12629,3	AnitSense(ForPrimer),AnitSense(ForPrimer)	chr6:7235608-7235689	2																				12036.1				2352.94
RXRA	+	114131	0	7123,3533,3,1351,2	7090,3539,1,132,2	Sens(RevPrimer),AnitSense(ForPrimer),Sens(RevPrimer),Sens(RevPrimer),Ambiguous	chr9:134355093-134355331	VIS_196	1	1	1	1	1	1	0.491979	1	RXRA	+	114131	0	7123,3533,3,1351,2	7090,3539,1,132,2	Sens(RevPrimer),AnitSense(ForPrimer),Sens(RevPrimer),Sens(RevPrimer),Ambiguous	chr9:134355093-134355331	5	11342.2											3108.81												15294.1
SAMD1	-	2901	0	1406,1,1,1	1423,1,1,1	AnitSense(ForPrimer),Ambiguous,Ambiguous,Ambiguous	chr19:14089295-14089443	VIS_238	0.558291	0.491979	1	1	1	1	0.491979	0.594228	SAMD1	-	2901	0	1406,1,1,1	1423,1,1,1	AnitSense(ForPrimer),Ambiguous,Ambiguous,Ambiguous	chr19:14089295-14089443	4	945.18										1233.05									8024.07
SAMD5	+	61332	0	8,2,2,2	8,2,2,2	Ambiguous,Ambiguous,Ambiguous,Ambiguous	chr6:147542311-147542333	VIS_208		0.187166	0.492451	0.173913		0.269231	0.187166	0.289899	SAMD5	+	61332	0	8,2,2,2	8,2,2,2	Ambiguous,Ambiguous,Ambiguous,Ambiguous	chr6:147542311-147542333	4
SCIMP	-	25941	0	72288	71288	Sens(RevPrimer),Ambiguous	chr17:5232233-5232555	VIS_364		0.187166	0.492451					0.547619	SCIMP	-	25941	0	72288	71288	Sens(RevPrimer),Ambiguous	chr17:5232233-5232555	2
SCNN1B	+	78993	0				chr16:23325148-23325202	VIS_356	0.0797721		0.492451					0.547619	SCNN1B	+	78993	0				chr16:23325148-23325202	2																				1504.52				7058.82
SETBP1	+	387623	0				chr18:44824700-44825158	VIS_286		0.0760361	0.238676					0.543506	SETBP1	+	387623	0				chr18:44824700-44825158	3
SGMS1	-	318357	0	2,754,2	1,739,2	Sens(RevPrimer),Sens(RevPrimer),Ambiguous	chr10:50358103-50358139	VIS_279	0.0191453		0.238676					0.543506	SGMS1	-	318357	0	2,754,2	1,739,2	Sens(RevPrimer),Sens(RevPrimer),Ambiguous	chr10:50358103-50358139	3																				1504.52	1529.06
SLC17A5	-	60614	7503				chr6:73585424-73585876	VIS_90	0.28547	0.672174	0.38421	0.270469	1	0.149018	0.276428	1	SLC17A5	-	60614	7503				chr6:73585424-73585876	13					4794.52				3947.37	666.667						1587.3
SLC22A23	-	188078	0				chr6:3348386-3348477	VIS_313	0.201026	1	1	1	1	1	1	1	SLC22A23	-	188078	0				chr6:3348386-3348477	3												1554.4									1529.06
SLC25A26	+	157923	0	1,4,1,1,1,1,2,1,1,2,2,2,2	2,2,1,1,1,1,2,1,1,2,2,2,1	AnitSense(ForPrimer),Sens(RevPrimer),Ambiguous,Ambiguous,Ambiguous,Ambiguous,Ambiguous,Ambiguous,Ambiguous,Ambiguous,Ambiguous,Ambiguous,Sens(RevPrimer)	chr3:66371546-66371767	VIS_116		0.0760361	0.238676	1	0.0237154	0.00234114	0.00372146	0.0223864	SLC25A26	+	157923	0	1,4,1,1,1,1,2,1,1,2,2,2,2	2,2,1,1,1,1,2,1,1,2,2,2,1	AnitSense(ForPrimer),Sens(RevPrimer),Ambiguous,Ambiguous,Ambiguous,Ambiguous,Ambiguous,Ambiguous,Ambiguous,Ambiguous,Ambiguous,Ambiguous,Sens(RevPrimer)	chr3:66371546-66371767	9
SLITRK4	-	13312	0	8078,1	8073,2	Sens(RevPrimer),AnitSense(ForPrimer)	chrX:143634622-143634679	VIS_402	0.0797721		0.492451					0.547619	SLITRK4	-	13312	0	8078,1	8073,2	Sens(RevPrimer),AnitSense(ForPrimer)	chrX:143634622-143634679	2																				18555.7				1764.7
SNAP23	+	37425	613	5326,1,3047,2,274,638,656,30,2263,1,43,570,53	1,1,1,1,274,2,657,1,2242,1,43,1,52	Sens(RevPrimer),Ambiguous,Sens(RevPrimer),Sens(RevPrimer),Ambiguous,Sens(RevPrimer),AnitSense(ForPrimer),Sens(RevPrimer),Sens(RevPrimer),Ambiguous,Ambiguous,Sens(RevPrimer),Sens(RevPrimer)	chr15:42494648-42495021	VIS_99	1	1	0.742209	0.539243	0.539243	0.145607	0.0238954	0.1869	SNAP23	+	37425	613	5326,1,3047,2,274,638,656,30,2263,1,43,570,53	1,1,1,1,274,2,657,1,2242,1,43,1,52	Sens(RevPrimer),Ambiguous,Sens(RevPrimer),Sens(RevPrimer),Ambiguous,Sens(RevPrimer),AnitSense(ForPrimer),Sens(RevPrimer),Sens(RevPrimer),Ambiguous,Ambiguous,Sens(RevPrimer),Sens(RevPrimer)	chr15:42494648-42495021	12	9451.8					6802.72		16203.7				6217.62				15873		908.265		2006.02	5096.84
SNIP1	-	19845	0				chr1:37534942-37535006	VIS_200	0.0039886		0.113741					0.289899	SNIP1	-	19845	0				chr1:37534942-37535006	4																				23069.2	2038.74
SNORD15A	+	148	0	16687,2,2,2,4	16672,2,2,2,4	Sens(RevPrimer),Ambiguous,Ambiguous,Ambiguous,Ambiguous	chr11:75400464-75400526	VIS_177	0.135786	0.491979	1	1	1	1	0.491979	1	SNORD15A	+	148	0	16687,2,2,2,4	16672,2,2,2,4	Sens(RevPrimer),Ambiguous,Ambiguous,Ambiguous,Ambiguous	chr11:75400464-75400526	5											2466.09	2072.54									15290.5			2352.94
SNURFL	+	343	64344	1,4,1,2,17,13,14,2,1,2,2,1,2,1,1,6,1,169,1,1,8,1,2,1,2,4,541,1,2,1,2,2,2,26,2,2,2,2	44999,6356,56441,4131,28617,18669,5928,8856,4551,12,5873,1,54916,15542,2033,62,1,166,8,1,8,1,154,1,1,12,542,40251,4,1,2,2,2,26,2,4,2,2	AnitSense(ForPrimer),AnitSense(ForPrimer),AnitSense(ForPrimer),AnitSense(ForPrimer),AnitSense(ForPrimer),AnitSense(ForPrimer),AnitSense(ForPrimer),AnitSense(ForPrimer),AnitSense(ForPrimer),AnitSense(ForPrimer),AnitSense(ForPrimer),Ambiguous,AnitSense(ForPrimer),AnitSense(ForPrimer),AnitSense(ForPrimer),AnitSense(ForPrimer),Ambiguous,Sens(RevPrimer),AnitSense(ForPrimer),Ambiguous,Ambiguous,Ambiguo…	chrX:139297064-139297696	VIS_157	1	1	1	1	1	0.539615	0.237968	0.675353	SNURFL	+	343	64344	1,4,1,2,17,13,14,2,1,2,2,1,2,1,1,6,1,169,1,1,8,1,2,1,2,4,541,1,2,1,2,2,2,26,2,2,2,2	44999,6356,56441,4131,28617,18669,5928,8856,4551,12,5873,1,54916,15542,2033,62,1,166,8,1,8,1,154,1,1,12,542,40251,4,1,2,2,2,26,2,4,2,2	AnitSense(ForPrimer),AnitSense(ForPrimer),AnitSense(ForPrimer),AnitSense(ForPrimer),AnitSense(ForPrimer),AnitSense(ForPrimer),AnitSense(ForPrimer),AnitSense(ForPrimer),AnitSense(ForPrimer),AnitSense(ForPrimer),AnitSense(ForPrimer),Ambiguous,AnitSense(ForPrimer),AnitSense(ForPrimer),AnitSense(ForPrimer),AnitSense(ForPrimer),Ambiguous,Sens(RevPrimer),AnitSense(ForPrimer),Ambiguous,Ambiguous,Ambiguo…	chrX:139297064-139297696	7		1422.48			1369.86	6802.72																3865.98
SNURFL	+	343	21048				chrX:139340388-139340992	VIS_256	1	1	1	1	1	1	0.491979	0.594228	SNURFL	+	343	21048				chrX:139340388-139340992	4		2133.72			3424.66
SNURFL	+	343	160541	1,820,1	1,823,1	Ambiguous,AnitSense(ForPrimer),Ambiguous	chrX:139201337-139201499	VIS_320	0.201026	1	1	1	1	1	1	1	SNURFL	+	343	160541	1,820,1	1,823,1	Ambiguous,AnitSense(ForPrimer),Ambiguous	chrX:139201337-139201499	3											1233.05										1019.37
SNX29	+	597554	0				chr16:12000530-12000569	VIS_236	0.0646154	1	0.613482	1	1	1	1	1	SNX29	+	597554	0				chr16:12000530-12000569	4	1417.77																				11213			2352.94
SNX29	+	597554	0	2,2	2,2	Ambiguous,Ambiguous	chr16:12104353-12104424	VIS_406					0.173913	0.269231	0.187166	0.547619	SNX29	+	597554	0	2,2	2,2	Ambiguous,Ambiguous	chr16:12104353-12104424	2
SOX13	+	54629	0	2,1098,1,1014,592,1,3643,1,1,2	2,320,1,1016,592,1,3664,1,1,1	Ambiguous,Sens(RevPrimer),Ambiguous,AnitSense(ForPrimer),Ambiguous,Ambiguous,AnitSense(ForPrimer),Ambiguous,Ambiguous,Sens(RevPrimer)	chr1:204103366-204103706	VIS_126	0.28547	0.113011	0.0346288	0.270469	1	1	1	0.419964	SOX13	+	54629	0	2,1098,1,1014,592,1,3643,1,1,2	2,320,1,1016,592,1,3664,1,1,1	Ambiguous,Sens(RevPrimer),Ambiguous,AnitSense(ForPrimer),Ambiguous,Ambiguous,AnitSense(ForPrimer),Ambiguous,Ambiguous,Sens(RevPrimer)	chr1:204103366-204103706	8	1890.36				5479.45		4113.35			666.667
SPATA13	+	146350	0				chr13:24160928-24161427	VIS_10	0.0118892	0.5096	0.113293	0.603614	0.603614	1	0.737943	0.574774	SPATA13	+	146350	0				chr13:24160928-24161427	26					1369.86	10204.1	12797.1	6944.44	17105.3	5333.33						28571.4	29715.8	5449.59	3389.83
SPDEF	-	18528	0				chr6:34550214-34550834	VIS_52	0.633364	0.724056	1	0.539243	1	0.661344	1	1	SPDEF	-	18528	0				chr6:34550214-34550834	19					31506.8	10204.1				666.667						3174.6		908.265	6779.66	3009.03
SPDYE18	-	12168	0	2,2,6,4,6	2,2,6,4,6	Ambiguous,Ambiguous,Ambiguous,Ambiguous,Ambiguous	chr7:77053217-77053239	VIS_195	1	1	1	0.324111	1	0.166923	0.299422	0.655477	SPDYE18	-	12168	0	2,2,6,4,6	2,2,6,4,6	Ambiguous,Ambiguous,Ambiguous,Ambiguous,Ambiguous	chr7:77053217-77053239	5																			6779.66
SRGAP1	+	317518	0				chr12:64079880-64080031	VIS_162	0.558291	1	0.672861	1	1	1	0.491979	1	SRGAP1	+	317518	0				chr12:64079880-64080031	6	10397											6735.76								2006.02
SSC4D	-	20361	0	1444,10030,2,5260,2353,612,158,1,2154,323,3561,4551	7,4749,2,1,2348,10,1,1,77,323,3550,3	Sens(RevPrimer),Sens(RevPrimer),Ambiguous,Sens(RevPrimer),Sens(RevPrimer),Sens(RevPrimer),Sens(RevPrimer),Ambiguous,Sens(RevPrimer),Ambiguous,Sens(RevPrimer),Sens(RevPrimer)	chr7:76394110-76394580	VIS_108	0.615905	0.139246	0.290512	1	1	0.539615	0.237968	0.734885	SSC4D	-	20361	0	1444,10030,2,5260,2353,612,158,1,2154,323,3561,4551	7,4749,2,1,2348,10,1,1,77,323,3550,3	Sens(RevPrimer),Sens(RevPrimer),Ambiguous,Sens(RevPrimer),Sens(RevPrimer),Sens(RevPrimer),Sens(RevPrimer),Ambiguous,Sens(RevPrimer),Ambiguous,Sens(RevPrimer),Sens(RevPrimer)	chr7:76394110-76394580	11	5671.08											1036.27			14000						3058.1			2352.94
SULT1C4	+	11036	3671				chr2:108374205-108374283	VIS_372		0.187166	0.492451					0.547619	SULT1C4	+	11036	3671				chr2:108374205-108374283	2
TIPARP	+	32181	0				chr3:156691054-156691437	VIS_103	0.28547	1	0.681949	1	1	0.340055	0.462029	1	TIPARP	+	32181	0				chr3:156691054-156691437	12							4113.35	1543.21		4666.67						3174.6
TMEM120B	+	69317	0				chr12:121747044-121747124	VIS_215	0.558291	0.491979	1	1	1	1	0.491979	0.594228	TMEM120B	+	69317	0				chr12:121747044-121747124	4	1890.36											2072.54									1019.37
TMEM45B	+	44156	0				chr11:129819702-129819988	VIS_210	0.201026	1	0.613482	1	1	1	1	1	TMEM45B	+	44156	0				chr11:129819702-129819988	4												5181.35								10030.1				5882.35
TNRC18	-	117024	0	143,1223,22,600	1172,1268,21,600	AnitSense(ForPrimer),AnitSense(ForPrimer),Sens(RevPrimer),Ambiguous	chr7:5422169-5422539	VIS_255	1	0.571357	1	0.324111	1	1	1	1	TNRC18	-	117024	0	143,1223,22,600	1172,1268,21,600	AnitSense(ForPrimer),AnitSense(ForPrimer),Sens(RevPrimer),Ambiguous	chr7:5422169-5422539	4					4109.59
TP53INP1	-	23407	0	2,2	2,2	Ambiguous,Ambiguous	chr8:94927969-94927988	VIS_425					0.173913	0.269231	0.187166	0.547619	TP53INP1	-	23407	0	2,2	2,2	Ambiguous,Ambiguous	chr8:94927969-94927988	2
TPM3	-	30288	0	23905	23886	Ambiguous,Sens(RevPrimer)	chr1:154192096-154192134	VIS_323	0.0797721		0.492451					0.547619	TPM3	-	30288	0	23905	23886	Ambiguous,Sens(RevPrimer)	chr1:154192096-154192134	2																					2038.74
TPTEP2-CSNK1E	-	106605	0				chr22:38318709-38319171	VIS_75	1	0.491979	0.198606	0.124562	0.00169396	0.00566282	0.0002902	0.108914	TPTEP2-CSNK1E	-	106605	0				chr22:38318709-38319171	14										666.667								3633.06
TRAM1L1	-	2023	10055	2,4	2,4	Ambiguous,Ambiguous	chr4:117095630-117095685	VIS_420				0.173913	0.173913		0.187166	0.547619	TRAM1L1	-	2023	10055	2,4	2,4	Ambiguous,Ambiguous	chr4:117095630-117095685	2
TRIM24	+	129738	0	2,6,12,2,2,6,6,2	2,6,12,2,2,6,6,2	Ambiguous,Ambiguous,Ambiguous,Ambiguous,Ambiguous,Ambiguous,Ambiguous,Ambiguous	chr7:138565580-138565601	VIS_160		0.0760361	0.238676	0.173913		0.269231	0.187166	0.164089	TRIM24	+	129738	0	2,6,12,2,2,6,6,2	2,6,12,2,2,6,6,2	Ambiguous,Ambiguous,Ambiguous,Ambiguous,Ambiguous,Ambiguous,Ambiguous,Ambiguous	chr7:138565580-138565601	6
TRIM47	-	4418	1619				chr17:75872473-75872545	VIS_306	0.201026	1	1	1	1	1	1	1	TRIM47	-	4418	1619				chr17:75872473-75872545	3	1890.36																				2038.74
TRPS1	-	260480	19922				chr8:115688896-115689615	VIS_70	0.532308	0.672174	1	1	0.193676	0.292916	0.139246	0.343093	TRPS1	-	260480	19922				chr8:115688896-115689615	14							3884.83										7751.94	5449.59
TTC6	+	247089	0	1,1,1,1	1,1,1,1	Ambiguous,Ambiguous,Ambiguous,Ambiguous	chr14:37640062-37640190	VIS_284		0.441176	1			0.0646154	0.187166	0.543506	TTC6	+	247089	0	1,1,1,1	1,1,1,1	Ambiguous,Ambiguous,Ambiguous,Ambiguous	chr14:37640062-37640190	3
TWSG1	+	67648	0	1001,1402,2095,2,266,158	997,2055,2094,2,262,158	Sens(RevPrimer),AnitSense(ForPrimer),Sens(RevPrimer),Ambiguous,Sens(RevPrimer),Ambiguous	chr18:9366483-9366719	VIS_172	0.532308	0.612839	0.312856	1	1	1	1	0.389354	TWSG1	+	67648	0	1001,1402,2095,2,266,158	997,2055,2094,2,262,158	Sens(RevPrimer),AnitSense(ForPrimer),Sens(RevPrimer),Ambiguous,Sens(RevPrimer),Ambiguous	chr18:9366483-9366719	6					4794.52		2513.71										2583.98
TXN2	-	14595	0				chr22:36480800-36480917	VIS_240	0.558291	0.491979	1	1	1	1	0.491979	0.594228	TXN2	-	14595	0				chr22:36480800-36480917	4											1233.05	13471.5								1003.01				2352.94
TXNL1P1	+	554	31923				chr13:86757975-86758073	VIS_347	0.0797721		0.492451					0.547619	TXNL1P1	+	554	31923				chr13:86757975-86758073	2																					1529.06
UAP1L1	+	7022	2110				chr9:137075068-137075407	VIS_171	0.0441269	0.491979	0.672861	1	1	1	0.491979	1	UAP1L1	+	7022	2110				chr9:137075068-137075407	6	1417.77											13471.5									18348.6			12941.2
UBE2R2-AS1	-	85765	0	14,1	14,1	Ambiguous,Ambiguous	chr9:33754218-33754356	VIS_399	0.0797721	.	0.492451	.	.	.	.	0.547619	UBE2R2-AS1	-	85765	0	14,1	14,1	Ambiguous,Ambiguous	chr9:33754218-33754356	2																				2006.02				1176.47
VAV2	-	230431	0	2,1,2,1,1,2,2,1,2,1,1,1,1,1,1,1,1,1,2,1,1,2,1,2,1	3,1,2,1,6,5,2,483,6,2,1,1,2,3,1,1,2,1,2,1,2,2,1,2,1	AnitSense(ForPrimer),Ambiguous,Ambiguous,Ambiguous,AnitSense(ForPrimer),AnitSense(ForPrimer),Ambiguous,AnitSense(ForPrimer),AnitSense(ForPrimer),AnitSense(ForPrimer),Ambiguous,Ambiguous,AnitSense(ForPrimer),AnitSense(ForPrimer),Ambiguous,Ambiguous,AnitSense(ForPrimer),Ambiguous,Ambiguous,Ambiguous,AnitSense(ForPrimer),Ambiguous,Ambiguous,Ambiguous,Ambiguous	chr9:133912874-133913851	VIS_156	1	1	1	0.452852	1	0.287023	0.634348	1	VAV2	-	230431	0	2,1,2,1,1,2,2,1,2,1,1,1,1,1,1,1,1,1,2,1,1,2,1,2,1	3,1,2,1,6,5,2,483,6,2,1,1,2,3,1,1,2,1,2,1,2,2,1,2,1	AnitSense(ForPrimer),Ambiguous,Ambiguous,Ambiguous,AnitSense(ForPrimer),AnitSense(ForPrimer),Ambiguous,AnitSense(ForPrimer),AnitSense(ForPrimer),AnitSense(ForPrimer),Ambiguous,Ambiguous,AnitSense(ForPrimer),AnitSense(ForPrimer),Ambiguous,Ambiguous,AnitSense(ForPrimer),Ambiguous,Ambiguous,Ambiguous,AnitSense(ForPrimer),Ambiguous,Ambiguous,Ambiguous,Ambiguous	chr9:133912874-133913851	7							457.038							1538.46
VTCN1	-	67341	0				chr1:117163691-117163773	VIS_270	0.0191453		0.238676					0.543506	VTCN1	-	67341	0				chr1:117163691-117163773	3																					1019.37			1176.47
WDR74	-	6680	120	1,2,1,1,3638,1	1,2,1,1,3642,2	Ambiguous,Ambiguous,Ambiguous,Ambiguous,AnitSense(ForPrimer),AnitSense(ForPrimer)	chr11:62839709-62839839	VIS_201		0.441176	1			0.0646154	0.187166	0.289899	WDR74	-	6680	120	1,2,1,1,3638,1	1,2,1,1,3642,2	Ambiguous,Ambiguous,Ambiguous,Ambiguous,AnitSense(ForPrimer),AnitSense(ForPrimer)	chr11:62839709-62839839	4
YAP1	+	122978	0	7097,2,4	7056,2,2	Sens(RevPrimer),Ambiguous,Sens(RevPrimer)	chr11:102120743-102120908	VIS_271	0.201026	1	1	1	1	1	1	1	YAP1	+	122978	0	7097,2,4	7056,2,2	Sens(RevPrimer),Ambiguous,Sens(RevPrimer)	chr11:102120743-102120908	3	9451.81																			1504.52
YPEL3	-	3900	0	1107,2123,158,4	1113,13,158,4	AnitSense(ForPrimer),Sens(RevPrimer),Ambiguous,Ambiguous	chr16:30092583-30093094	VIS_237	1	0.299422	0.613482	1	1	1	1	1	YPEL3	-	3900	0	1107,2123,158,4	1113,13,158,4	AnitSense(ForPrimer),Sens(RevPrimer),Ambiguous,Ambiguous	chr16:30092583-30093094	4												2072.54
ZBTB7C	-	382712	0	2196,4,2	2194,4,2	Sens(RevPrimer),Ambiguous,Ambiguous	chr18:48222018-48222044	VIS_307	0.201026	1	1	1	1	1	1	1	ZBTB7C	-	382712	0	2196,4,2	2194,4,2	Sens(RevPrimer),Ambiguous,Ambiguous	chr18:48222018-48222044	3											7398.27										2038.74
ZNF461	-	30220	0				chr19:36665945-36665994	VIS_369	0.0797721		0.492451					0.547619	ZNF461	-	30220	0				chr19:36665945-36665994	2																				22066.2
ZNF589	+	29887	0				chr3:48267855-48267967	VIS_183	0.615905	0.237968	0.643996	1	1	0.539615	0.237968	0.320523	ZNF589	+	29887	0				chr3:48267855-48267967	5	1417.77										22194.8	1554.4									1529.06
[truncated: 128 more columns]

## Sheet: Supplementary Table S5
gene_name	distance_to_gene	coordinates	FiEx-P TAM/NC	FiEx-P FULV/NC	FiEx-P RIBO/NC	VIS_treatment
SLC25A26	0	chr3:66371546-66371767		0.0760361	0.00234114	FULV & Ribo fiEx
ENSG00000284682	3560	chr12:30301831-30302505	0.279822	0.00489579	0.0208194	FULV & Ribo fiEx
ENSG00000289376	0	chr6:116074285-116074778	1	0.0679644	0.057221	FULV & Ribo fiEx
GPSM1	0	chr9:136350977-136351794	0.0118892	1	0.0578413	Ribo fiEx, TAM FiEx
CFAP141	0	chr1:154199554-154200104	0.0607128	1	0.0102843	Ribo fiEx, TAM FiEx
TRIM24	0	chr7:138565580-138565601		0.0760361	0.269231	FULV fiEx
IQSEC1	68050	chr3:13141478-13141952		0.0760361		FULV fiEx
MIPEP	0	chr13:23755040-23755448		0.0760361		FULV fiEx
RPSAP57	21044	chr18:54766624-54767000		0.0760361		FULV fiEx
SETBP1	0	chr18:44824700-44825158		0.0760361		FULV fiEx
ATP5MGP3	4928	chr4:24652014-24653144	0.28547	0.0336973	0.340055	FULV fiEx
MNT	0	chr17:2397328-2397769	0.532308	0.0679644	0.539615	FULV fiEx
FAM166B	0	chr9:35563519-35564051	0.364497	0.00510918	1	FULV fiEx
CCNJL	0	chr5:160288899-160289452	0.364497	0.0454386	1	FULV fiEx
OR9K1P	0	chr12:55113681-55114570	1	0.299422	0.0104287	Ribo fiEx
CRB2	26872	chr9:123328887-123329325	1	1	0.0468227	Ribo fiEx
NXPH1	0	chr7:8647060-8647084	0.512821	1	0.0468227	Ribo fiEx
RPL13AP13	4744	chr5:53201377-53201817	1	0.571357	0.0468227	Ribo fiEx
ENSG00000289845	0	chr19:35317516-35317954		0.187166	0.0646154	Ribo fiEx
TTC6	0	chr14:37640062-37640190		0.441176	0.0646154	Ribo fiEx
WDR74	120	chr11:62839709-62839839		0.441176	0.0646154	Ribo fiEx
TPTEP2-CSNK1E	0	chr22:38318709-38319171	1	0.491979	0.00566282	Ribo fiEx
DPM3	0	chr1:155139443-155140451	1	0.199347	0.0277592	Ribo fiEx
DPT	0	chr1:168712971-168713645	0.532308	0.417198	0.057221	Ribo fiEx
ENSG00000254362	6052	chr8:26448646-26449356	0.633364	1	0.0686531	Ribo fiEx
ENSG00000260658	0	chr16:63471600-63472111	0.279822	0.426304	0.0686531	Ribo fiEx
IQCH	0	chr15:67416605-67417051	0.279822	0.19601	0.0686531	Ribo fiEx
BRK1	0	chr3:10115639-10116226	0.135786	0.724056	0.0945652	Ribo fiEx
ARHGAP35	0	chr19:46862390-46862546	0.0797721			TAM FiEx
ATP5MC2	5495	chr12:53659585-53659675	0.0797721			TAM FiEx
AVL9	803	chr7:32494302-32494686	0.072107	1	0.546288	TAM FiEx
BCAR3	0	chr1:93583745-93584311	0.0441269	0.199347	1	TAM FiEx
CCND1	2397	chr11:69637615-69638759	0.026668	0.612839	0.539615	TAM FiEx
CCNT2	0	chr2:134918543-134918832	0.0441269	1	1	TAM FiEx
CDC42SE2	696	chr5:131263311-131263357	0.0646154	1	1	TAM FiEx
CHL1	0	chr3:262625-262936	0.00847269	0.717565	0.278185	TAM FiEx
CHRM2	0	chr7:136920045-136920124	0.0797721			TAM FiEx
EGFR	23747	chr7:54994941-54995270	0.026668	1	0.539615	TAM FiEx
ENSG00000227527	3866	chr1:42342241-42342350	0.0797721			TAM FiEx
ENSG00000244459	0	chr4:1579527-1580078	0.0118892	0.737943	0.657609	TAM FiEx
ENSG00000265943	0	chr18:22932246-22932439	0.0797721			TAM FiEx
ENSG00000271989	0	chr1:10429895-10429955	0.0191453			TAM FiEx
ENSG00000280362	9582	chr15:53924293-53924317	0.0797721			TAM FiEx
ENSG00000286340	0	chr6:79079115-79079149	0.0797721			TAM FiEx
ENSG00000289124	1257	chr11:119103324-119103861	0.0681328	0.715211	0.190435	TAM FiEx
ENSG00000290548	0	chr5:34241207-34241315	0.0797721		0.473846	TAM FiEx
FGD4	612	chr12:32398819-32398946	0.0797721			TAM FiEx
GOLGA4-AS1	0	chr3:37242701-37242866	0.0646154	1	1	TAM FiEx
IL24	1166	chr1:206896158-206896277	0.0191453			TAM FiEx
LGALS2	9812	chr22:37589898-37589970	0.0797721			TAM FiEx
LINC00536	113095	chr8:115837129-115837416	0.0797721	0.441176		TAM FiEx
LINC00578	0	chr3:177529121-177529684	0.0681328	1	0.190435	TAM FiEx
LINC02303	5024	chr14:45701197-45701248	0.0797721			TAM FiEx
LINC02940	0	chr21:39055258-39055293	0.0039886	1		TAM FiEx
LRRC36	0	chr16:67342431-67342500	0.0039886	0.187166	1	TAM FiEx
M1AP	0	chr2:74562066-74562164	0.0646154	1	1	TAM FiEx
MGAT4B	1002	chr5:179807867-179807943	0.0797721			TAM FiEx
MIR6085	16781	chr15:62326168-62326248	0.0646154	1	1	TAM FiEx
NDUFS4	0	chr5:53663244-53663864	0.0607128	0.728237	0.665217	TAM FiEx
NPEPPS	8762	chr17:47522205-47522346	0.0191453			TAM FiEx
ENSG00000260177	0	chr16:87805250-87806628	0.0681328	0.451269	0.406522	TAM FiEx
PABPC4	0	chr1:39575234-39575675	0.0681328	1	0.374789	TAM FiEx
PAM	0	chr5:103013624-103013661	0.0797721			TAM FiEx
PDE6A	0	chr5:149870870-149870988	0.0191453			TAM FiEx
PDLIM3	0	chr4:185508937-185509068	0.0797721			TAM FiEx
PGAP3	0	chr17:39687524-39687597	0.0797721			TAM FiEx
PTK2	0	chr8:140710217-140710326	0.0191453			TAM FiEx
PZP	0	chr12:9181540-9181606	0.0797721			TAM FiEx
RAB11FIP3	0	chr16:451961-452086	0.0797721			TAM FiEx
RAB18	461	chr10:27503661-27503843	0.0797721			TAM FiEx
RAI1	0	chr17:17725407-17725646	0.0441269	0.491979	1	TAM FiEx
RCL1	0	chr9:4839038-4840099	0.0681328	1	0.190435	TAM FiEx
RNA5SP188	46590	chr5:102084322-102084417	0.0646154	1	1	TAM FiEx
RNASE4	0	chr14:20688078-20688141	0.0646154	1	1	TAM FiEx
RREB1	0	chr6:7235608-7235689	0.0797721			TAM FiEx
SCNN1B	0	chr16:23325148-23325202	0.0797721			TAM FiEx
SGMS1	0	chr10:50358103-50358139	0.0191453			TAM FiEx
SLITRK4	0	chrX:143634622-143634679	0.0797721			TAM FiEx
SNIP1	0	chr1:37534942-37535006	0.0039886			TAM FiEx
SNX29	0	chr16:12000530-12000569	0.0646154	1	1	TAM FiEx
TPM3	0	chr1:154192096-154192134	0.0797721			TAM FiEx
RPS14P7	201366	chr4:161020234-161020837	0.0607128	0.128486	0.378261	TAM FiEx
FADD	0	chr11:70202951-70203612	0.0681328	0.16632	1	TAM FiEx
TXNL1P1	31923	chr13:86757975-86758073	0.0797721			TAM FiEx
UAP1L1	2110	chr9:137075068-137075407	0.0441269	0.491979	1	TAM FiEx
UBE2R2-AS1	0	chr9:33754218-33754356	0.0797721			TAM FiEx
VTCN1	0	chr1:117163691-117163773	0.0191453			TAM FiEx
SPATA13	0	chr13:24160928-24161427	0.0118892	0.5096	1	TAM FiEx
ZNF461	0	chr19:36665945-36665994	0.0797721			TAM FiEx

## Sheet: Supplementary Table S6
	gene_name	distance_to_gene	coordinates	Ttest TAM/nc	ttest fulv/nc	ttest ribo	VIS_treatment
	FAM166B	0	chr9:35563519-35564051		0.046532	0.0492428	fulv, ribo
	CFAP141	0	chr1:154199554-154200104		0.0835122	0.071698	fulv, ribo
	ENSG00000270212	8805	chr19:33274537-33275173	0.0564271	0.0947546	0.224701	tam, fulv
	CCNJL	0	chr5:160288899-160289452		0.0265399	0.762297	fulv
	BCAR3	0	chr1:93592429-93593106	0.33121	0.0653003		fulv
	EHMT1	0	chr9:137666930-137667370		0.000237601		fulv
	P4HA1	0	chr10:73096041-73096629		0.0946655	0.250196	fulv
	ENSG00000260177	0	chr16:87805250-87806628		0.0942187	0.486822	fulv
	TRPS1	19922	chr8:115688896-115689615		0.694364	0.0492723	ribo
	RPS14P7	201366	chr4:161020234-161020837		0.219539	0.033144	ribo
	FADD	0	chr11:70202951-70203612		0.233199	0.0956784	ribo
	SPATA13	0	chr13:24160928-24161427		0.826552	0.0887749	ribo
	BCAR3	0	chr1:93583745-93584311	0.0831889	0.5344	0.661818	tam
	CCND1	2397	chr11:69637615-69638759	0.0132423			tam
	CHL1	0	chr3:262625-262936	0.0138117	0.144448		tam
	EGFR	23747	chr7:54994941-54995270	0.0464459	0.20781		tam
